# Supplementary material for: Disentangling dispersion from mean reveals true heterogeneity-diversity relationships
Source: Nat Commun. 2025 Sep 29;16:8532. doi: 10.1038/s41467-025-64287-0 (PMC12480598; doi:10.1038/s41467-025-64287-0)
Supplement: Supplementary file 4 — Source Data [file 41467_2025_64287_MOESM4_ESM.xlsx]

## Sheet: Fig2elevation
mean	var	sd	cv	delta
6.3975	0.9919736842105272	0.9959787569072581	0.155682	0.15505645708644428
15.89	14.699649122807019	3.8340121443217963	0.24128459058035218	0.9250880505227828
9.695	1.6110025062656643	1.2692527353784449	0.13091828111175294	0.1661683864121366
2.979328165374677	1.491799547468905	1.2213924625069965	0.40995566607997197	0.500717
4.5212121212121215	6.955475729943817	2.637323592194143	0.5833222422413319	1.5384095113146512
9.695	9.916766917293232	3.1490898553857165	0.3248158695601564	1.0228743597001786
5.7975	1.3849561403508774	1.1768415952671274	0.20299121953723628	0.23888851062542085
7.9725	2.6684147869674177	1.633528324507236	0.20489536839225286	0.33470238782908973
3.9846153846153847	4.097449080482498	2.0242156704468273	0.5080077937414818	1.0283173368006269
18.26	7.275588972431079	2.6973299709955914	0.14771796117171912	0.3984440839228411
4.375	1.713659147869674	1.309068045546019	0.2992155532676615	0.39169351951306836
13.3325	8.538289473684209	2.922035159556471	0.21916633486266424	0.6404117362598319
2.898989898989899	1.5897711290116359	1.2608612647756436	0.43493123767522207	0.5483879504256166
8.335	3.1105513784461154	1.7636755309427286	0.21159874396433453	0.3731915271081122
4.206549118387909	1.4572297280105844	1.2071577063543042	0.2869710236063825	0.34641928264682753
3.1790281329923276	1.4140205915141975	1.189125977983072	0.37405330441784485	0.4447965014336695
16.775	5.122180451127819	2.2632234646909746	0.13491645095028165	0.30534607756350635
20.63	37.05072681704261	6.086930820786664	0.29505239073129735	1.795963490889123
19.9525	6.005256892230575	2.4505625664794963	0.12281982540932196	0.3009776665696316
2.82	0.7945864661654137	0.8913957965827602	0.31609780020665257	0.2817682504132673
2.9669211195928753	1.1494132003946622	1.0721068978393256	0.36135335407448965	0.38740942346063656
6.130548302872063	15.035268546744486	3.8775338227724703	0.6324938049922726	2.452516121551592
6.4025	3.0481140350877194	1.7458848859783738	0.2726879946861966	0.4760818485103818
18.5775	2.314780701754385	1.5214403378885368	0.0818969	0.1246013027454924
17.59	9.495639097744363	3.081499488519244	0.17518473499256648	0.5398316712759729
2	0	0	0	0
16.475	4.686090225563911	2.164737911518138	0.13139532088122233	0.28443643250767287
19.37	147.91789473684207	12.162150086923038	0.6278859105277769	7.636442681303152
20.9175	13.409216791979953	3.6618597449902355	0.1750620172100029	0.6410525536980974
4.3128834355828225	4.147956583294005	2.036653280088195	0.4722254404756412	0.9617594922858076
4.1725	1.1806954887218042	1.086598126595939	0.2604189638336582	0.2829707582317086
5.458083832335329	2.3390785995576415	1.529404655268723	0.2802090811079284	0.42855307309503693
9.0675	3.446560150375936	1.856491354780823	0.20474125776463445	0.38010037500699595
12.965	4.414812030075188	2.101145409074581	0.16206289310255156	0.3405177038237708
5.66	3.7738345864661644	1.9426359891822669	0.3432219062159482	0.6667552272908418
8.458646616541353	15.1333	3.89016	0.4599032236487653	1.789096594081519
10.3975	42.51578320802008	6.520412809632537	0.6271135185989456	4.089039019766298
10.8675	2.180394736842104	1.476615974734834	0.13587448582791203	0.2006344363323767
20.4775	19.29272556390978	4.392348524867964	0.21449632644941835	0.942143
20.09090909090909	16.95373993095512	4.117491946677628	0.2049430380699272	0.8438513087805716
12.735	19.774210526315784	4.446820271420443	0.3491810185646206	1.552745231748393
7.6375	16.75297619047619	4.093039969323069	0.5359135802714329	2.193515704154002
12.7925	32.79142230576443	5.7263795111540094	0.44763568584358093	2.5633318198760544
6.14	1.2034085213032586	1.0969997818155017	0.17866445957907195	0.1959948731764265
5.975	2.7111528822055138	1.6465578891145958	0.27557454211122945	0.4537494363523873
2.856060606060606	1.0096087456846952	1.0047928869596436	0.3518107720919707	0.3534969613537925
15.34	1.0219548872180446	1.0109178439507558	0.0659008	0.0666203
18.7825	24.255833333333335	4.925021150546801	0.26221329165695734	1.291406007365012
2.878419452887538	2.290051152791164	1.5132914963057065	0.5257369612297543	0.7955932727225901
20.275	35.237468671679196	5.936115621488449	0.2927800553138569	1.7379762600088384
19.26	5.962305764411024	2.441783316433099	0.1267800268137642	0.3095693543307904
12.4625	13.813126566416042	3.7166014807100374	0.2982227868172547	1.1083752510664828
15.405	29.108746867167913	5.395252252413034	0.350227	1.8895648729093095
5.855	4.520275689223057	2.126093998209641	0.3631245086609122	0.7720368384667903
7.105263157894737	13.551705897910603	3.6812641711660143	0.5181038463122538	1.9072771263726034
13.78	31.08932330827068	5.57578	0.40462845157909216	2.2561192531401075
5.12	4.567017543859649	2.137058151726258	0.41739417025903475	0.8919956140350876
15.7475	0.18921679197994995	0.4349905653918829	0.027622833173004152	0.012015671819650735
17.95846645367412	58.71301302531336	7.662441714317529	0.42667572613082844	3.269377882391582
6.982233502538071	18.999683548391268	4.358862643900501	0.6242791282067603	2.721146971307219
11.515	6.526090225563905	2.554621346807371	0.22185161500715334	0.5667468715209644
12.275	6.896616541353387	2.6261409979956114	0.21394224016257526	0.5618424880939622
17.11	42.93022556390974	6.552116113433105	0.38294074304109327	2.5090722129695933
18.8175	1.2222493734335842	1.1055538763143045	0.0587514	0.0649528
6.9275	1.4458583959899736	1.2024385206695491	0.1735746691691879	0.20871286842150466
7.2525	48.08395363408524	6.934259414968929	0.9561198779688286	6.629983265644293
8.685	4.612305764411026	2.1476279390087627	0.24728013114666236	0.5310657184123231
19.25	30.949874686716793	5.563261155717642	0.2890005795177996	1.607785698011262
10.13	2.083308270676691	1.4433669909890177	0.14248440187453282	0.2056572823965144
10.855	2.8460902255639113	1.687035928948732	0.15541556231678783	0.26219163754619174
20.09	2.9091729323308275	1.7056297758689685	0.0848994	0.14480701504882168
18.02	1.0622556390977442	1.0306578671400826	0.0571952	0.0589487
2.32123	1.9497441434674436	1.3963323900373592	0.6015487312074302	0.839962
8.035	9.66794	3.109331899645869	0.3869734784873515	1.2032289809776464
10.55181347150259	124.35704865083102	11.151549159234829	1.056837214697924	11.78537215301271
10.1375	1.7479636591478702	1.3221057670049965	0.13041733829888993	0.17242551508240397
6.75	1.556390977443609	1.2475539978067518	0.18482281448988916	0.2305764411027569
11.8525	7.479442355889723	2.7348569168952372	0.23074093371822293	0.6310434385901476
14.17	4.632681704260651	2.1523665357602666	0.15189601522655374	0.3269359000889662
15.0525	3.693978696741853	1.9219726056169097	0.12768461090296693	0.24540632431435663
10.08	0.6552380952380951	0.809468	0.0803043	0.0650038
2.2725	2.098489974937342	1.4486165727815423	0.6374550375276314	0.923428
5.2425	3.6227506265664164	1.9033524703970142	0.3630619876770652	0.6910349311523923
16.4675	2.064104010025061	1.4366989977114417	0.0872445	0.12534410262790716
20.0775	49.93132205513784	7.066209879075051	0.3519467004893563	2.486929251905757
16.0075	5.255582706766915	2.2925057702799605	0.14321447885553398	0.32832001916394904
13.7625	1.9208959899749376	1.3859639208777903	0.10070582531355425	0.13957464050680746
5.687134502923977	7.758133113820722	2.7853425487398713	0.4897620317064452	1.3641550256692476
15.4575	1.4668609022556394	1.2111403313636449	0.0783529	0.0948964
18.6575	111.78465538847114	10.572826272500231	0.5666796876591308	5.991405889774683
12.195	48.03205513784462	6.9305162244846255	0.5683080134878742	3.938667907982339
8.375	19.914160401002505	4.462528476211945	0.5328392210402323	2.3778101971346275
3.721518987341772	2.323266722354302	1.5242265980996073	0.40957109268662917	0.6242791532856798
10.6925	3.020494987468674	1.7379571305037056	0.16253982983434234	0.2824872562514542
10.405	59.94082706766918	7.742146153856124	0.7440793996978495	5.76077
17.8675	45.44355263157896	6.741183325765511	0.3772874395279424	2.5433637963665294
9.4775	1.4581390977443611	1.207534304996906	0.12741063624340873	0.1538527140853982
17.1725	249.97768796992486	15.810682716755936	0.9206977852238135	14.556860560193616
17.035	1.8985213032581456	1.3778683911238205	0.0808846	0.11144827139760173
20.4175	7.466860902255637	2.7325557454982756	0.13383400247328398	0.36570887240140254
9.9475	6.165156641604009	2.4829733469379023	0.24960777551524527	0.6197694537928131
6.675	5.788847117794486	2.4060023104299972	0.36045	0.8672430139017957
16.0775	17.550369674185465	4.18932	0.26057012187397294	1.0916106157167136
4.833333333333333	7.237974683544305	2.6903484316244812	0.5566238134395479	1.4975120034919254
6.6175	5.304454887218042	2.3031402230906486	0.3480378123295276	0.8015798847326093
8	8.822055137844611	2.970194461284414	0.37127430766055175	1.1027568922305764
3.3828715365239295	1.3833422385059666	1.1761557033428722	0.3476796829688163	0.40892544206021497
14.75	1.4461152882205515	1.2025453372827786	0.0815285	0.0980417
4.48955	5.088962373759943	2.2558728629424007	0.5024716815729416	1.1335122308574341
7.03	3.948972431077694	1.9872021616025115	0.2826745606831453	0.5617314980195866
5	0	0	0	0
18.5125	5.744204260651628	2.3967069617814416	0.12946425181803872	0.310288
7.734335839598997	20.627737685923343	4.541776930445103	0.5872226167360972	2.667034133727613
14.948979591836734	110.00762043948014	10.48845176560774	0.7016165686208591	7.358871537931095
8.365	19.264937343358387	4.389184131858492	0.5247082046453667	2.303040925685402
4.613065326633166	2.771818791691454	1.6648780110540993	0.36090492832218496	0.6008626792446616
3.830188679245283	3.5035186129525755	1.871768846025752	0.48868841792790574	0.9147117560910666
18.82	26.493834586466168	5.1472161977583735	0.2734971412198923	1.407748915327639
13.3325	19.275131578947356	4.390345268762737	0.329296	1.4457252262476923
10.14	0.5317293233082706	0.7291977257975168	0.071913	0.052438789280894536
15.437142857142858	10.779705280392958	3.2832461498329604	0.21268483295234797	0.6982966589186629
20.815	2.8228320802005027	1.6801285903764933	0.0807172	0.13561528129716563
2.05469	0.9030066906005222	0.9502666418434997	0.46248718690482116	0.4394861459956914
15.265	10.886992481203006	3.2995442838675473	0.21615095210399915	0.7131996384672784
16.944723618090453	95.68459425591433	9.781850247060335	0.5772800116147706	5.646866624236937
2.310626702997275	1.1983293875910122	1.0946823226813394	0.47375992031138153	0.5186166099597894
20.0225	5.8666604010025045	2.4221189898521716	0.12096985840190642	0.29300339123498587
10.955	1.2861904761904766	1.1341033798514475	0.10352381377010018	0.11740670709178243
11.965	2.896015037593987	1.7017682091266093	0.14222885157765228	0.2420405380354356
8.5375	17.838189223057647	4.22353	0.49470313956260037	2.0893925883522866
6.9475	1.1827005012531333	1.0875203452134279	0.15653405472665388	0.17023396923398826
14.84	0.59589	0.7719389382009286	0.0520174	0.0401543
8.448621553884712	2.403760657926223	1.5504066105142298	0.18351000818605093	0.2845151297871738
12.7125	39.353226817042604	6.273215030352667	0.49346824230896097	3.0956323946542854
16.665	14.679473684210528	3.8313801278665274	0.22990579825181684	0.8808565067033021
13.408521303258146	139.98093223007268	11.831353778417443	0.882376	10.43969943173813
9.5225	3.5233	1.8770460849463793	0.19711694249896342	0.36999758519427983
5.8875	1.7692669172932334	1.3301379316797313	0.2259257633426295	0.30051242756572966
16.335	19.23586466165414	4.385871026564066	0.2684953184306132	1.1775858378729194
18.78	0.8286716791979957	0.9103140552567535	0.0484725	0.0441252
2.9217171717171717	1.1457550185398293	1.0703994668065886	0.36635971379032767	0.3921512423005812
20.365	74.45791979949878	8.628900265937647	0.4237122644702994	3.6561708715688086
19.3275	5.599241854636592	2.3662717203729144	0.12243030502511522	0.28970336849756007
19.4775	19.262650375939856	4.388923601059815	0.22533300480348173	0.9889693428797257
8.0625	13.572525062656641	3.6840908054303765	0.4569414952471785	1.6834139612597385
8.3375	4.028665413533835	2.0071535600281893	0.24073805817429555	0.48319825049881077
9.0375	1.1690162907268171	1.08121	0.11963602403840774	0.1293517334137557
11.365	3.9265914786967433	1.9815628878985252	0.1743566113417092	0.34549859029447805
4.748743718592965	2.7629077376808477	1.662199668415575	0.3500293481637031	0.5818186664534272
9.725	11.43796992481203	3.382006789586921	0.347764	1.176140866304579
19.195	31.00448621553884	5.568167222303838	0.29008425226901996	1.6152376251908747
17.9675	16.136785714285708	4.017061826047206	0.22357377632097986	0.8981096821642247
18.965	5.522581453634086	2.35002	0.12391338415483998	0.29119860024434935
19.7375	3.49232	1.8687762202584637	0.0946815	0.17693854649289473
10.0225	18.758890977443595	4.331153538890487	0.4321430320668982	1.8716778226434116
17.215	3.9235839598997506	1.980803867095314	0.11506267017689888	0.22791658204471396
5.047493403693931	5.770225181834683	2.402129301647745	0.4759053869965998	1.1431862749165422
10.315	3.9506516290726816	1.987624619759144	0.19269264369938383	0.38300064266337197
7.47	3.5479699248120298	1.8836055650831014	0.2521560328089828	0.4749625066682771
17.715	2.354661654135339	1.53449	0.086621	0.1329190885766491
20.2075	1.41298	1.1886867503578014	0.058824	0.0699234
7.7775	4.805006265664159	2.1920324508693203	0.28184280949782325	0.6178085844634084
4.91	1.0194486215538856	1.0096774839293414	0.20563696210373553	0.20762701049977303
17.6675	1.5107205513784454	1.2291137259743077	0.0695692	0.0855085
3.3525	1.0207957393483704	1.0103443667128404	0.3013704300411157	0.3044879162858674
18.155	4.502230576441104	2.1218460303332813	0.11687392070136499	0.24798846468967797
3.354466858789625	1.4838166947077345	1.218120147894999	0.3631337554291793	0.44234054386905836
12.6825	0.858841	0.9267366681697267	0.0730721	0.0677186
14.9575	17.38415413533834	4.169430912647233	0.27875185777350714	1.1622366127587056
7.229508196721311	84.66498989445314	9.201358046204547	1.2727502059375904	11.71103034821234
17.795	82.19847117794491	9.066337252603441	0.5094879040518933	4.619189164256527
4.365239294710327	2.035455308755057	1.4266938384793904	0.32683061389285517	0.46628722306737314
10.303191489361701	14.115829787234038	3.7571039095603993	0.36465438048392107	1.3700443985544652
4.494974874371859	5.953375188283988	2.43995	0.5428181468826289	1.3244512716249452
4.8575	2.31799	1.5224942436030784	0.31343165076748913	0.47719788405651264
15.9575	10.933026315789483	3.3065127121772093	0.2072074392716409	0.6851340320093676
11.69974554707379	13.914719322843641	3.730243869084653	0.31883119629192447	1.1893181152408767
5.552287581699346	23.185781635058397	4.815161641633477	0.8672392362212148	4.175897104371907
6.908616187989556	8.575396771150878	2.9283778395471574	0.4238732851649892	1.2412611350532072
7.677740863787376	29.13246954595792	5.397450281934788	0.7029997987288494	3.7944064618491273
1.9056047197640118	0.9437258906285455	0.9714555525748697	0.5097885949270601	0.4952369611812336
2.008695652173913	0.787715	0.8875330210749812	0.4418454433923067	0.3921524212221885
13.3525	2.6899686716791966	1.6401123960507087	0.12283185890662489	0.20145805442270712
12.305	1.7513533834586459	1.3233870875366156	0.1075487271464133	0.14232859678656204
6.7525	3.068916040100251	1.7518321951888687	0.25943460869142815	0.4544859000518698
9.885	0.6834837092731828	0.8267307356528986	0.0836349	0.0691435
14.0425	16.346560150375943	4.043087947395646	0.28791795957953686	1.1640776322147726
4.195928753180661	1.7905956275640025	1.338131393983417	0.31891184829319763	0.4267459561144045
11.6925	8.674630325814537	2.9452725384613454	0.25189416621435495	0.7418969703497572
9.4275	1.5135275689223058	1.2302550828679009	0.13049642883775134	0.16054389487375292
20.8975	2.488214285714285	1.5774074570998722	0.0754831	0.11906755763676444
3.37343	1.19437	1.0928713689728264	0.32396409823191513	0.3540510875327603
2	0	0	0	0
8.945736434108527	27.911555609109534	5.283138802748754	0.5905761746573563	3.1200959043112046
13.5625	60.07127192982456	7.750565910294845	0.5714702975332604	4.429218206807341
4.9825	1.7064598997493732	1.3063153906118434	0.26218071060950193	0.3424906973907422
13	0	0	0	0
11.1125	4.776785714285715	2.1855858972563205	0.19667814598482072	0.429857
13.085	5.285989974937344	2.2991280901544706	0.17570715247645935	0.40397324989968236
8.412060301507537	6.3285191701580965	2.515654819357794	0.29905335068829214	0.7523150029040987
12.55524861878453	14.037105339679526	3.746612515283576	0.2984100617233563	1.1180268719392714
5.447643979057592	10.20066372593478	3.193847793169671	0.5862805655890506	1.872490890584856
5.958823529411765	3.072045809474231	1.7527252521357222	0.2941394796279099	0.5155456935938986
12.39	3.6821052631578954	1.9188812530112163	0.15487338603803197	0.2971836370587486
2.414772727272727	1.8901515151515162	1.3748278129102263	0.5693404589934113	0.7827450980392162
20.79	1.6951378446115284	1.3019745944570225	0.062625	0.0815362
19.02	15.738947368421046	3.967234221522728	0.2085822408792181	0.827495
3.29	0.7778446115288217	0.8819549940494819	0.2680714267627604	0.23642693359538652
15.4275	0.7967355889724311	0.8926004643581759	0.0578578	0.0516439
4.23	3.876791979949875	1.9689570792553794	0.46547448682160264	0.9164992860401595
7.0875	2.445958646616541	1.5639560884553443	0.2206639983711244	0.3451088037554202
9.05	8.007518796992482	2.8297559606779665	0.31268	0.8848087068499979
13.632124352331607	29.604575735145684	5.441008705667147	0.3991313873788519	2.17168
2	0	0	0	0
15.4075	11.349818295739347	3.3689491381941856	0.21865644252436706	0.7366424336030729
14.215	0.9912531328320799	0.9956169609001646	0.0700399	0.0697329
7.62	7.870275689223056	2.805401163688191	0.3681628823737783	1.0328445786381963
10.77	5.265263157894734	2.294616124299386	0.2130562789507322	0.4888823730635779
17.94	39.28962406015038	6.268143589624474	0.3493948489199818	2.190057082505595
16.3925	20.890670426065167	4.57063	0.2788245413476169	1.2744041742299936
17.5275	6.886459899749374	2.6242065276478095	0.14971938540281327	0.3928945884894808
15.3	46.67669172932331	6.832034230690249	0.4465381850124346	3.0507641653152486
7.72	6.578045112781956	2.5647699921790172	0.33222409225116806	0.8520783824847094
9.2825	2.764605263157895	1.6627102162306862	0.17912310436096807	0.29782981558393695
14.1275	1.9561340852130322	1.3986186346581517	0.0989997	0.13846286216337161
16.4475	159.09999373433587	12.613484599203183	0.7668937284817255	9.673202233429752
11.4025	16.892725563909774	4.11008	0.36045394448242574	1.4814931430747444
7.242424242424242	8.781588032220943	2.9633744333480614	0.4091688548137491	1.2125205232773688
8.195	1.5859398496240589	1.259341037854345	0.15367187771254973	0.19352530196754836
12.7875	24.909617794486216	4.990953595705556	0.3902994014236994	1.9479662009373386
6.295	0.8952130325814538	0.9461569809399779	0.15030293581254614	0.14221017197481395
8.895081967213114	27.0087	5.19699	0.5842541803814832	3.0363624459231366
17.71	16.502155388471166	4.062284503634767	0.22937800698107094	0.9317987232338321
5.1425	2.112474937343358	1.4534355635332987	0.28263209791605226	0.4107875425072159
7.6975	1.1288157894736848	1.0624574294877347	0.13802629808220002	0.1466470658621221
11.32	6.899849624060153	2.626756483585822	0.23204562575846482	0.6095273519487767
7.5125	1.563753132832081	1.2505011526712324	0.1664560602557381	0.2081534952189126
9.2225	7.486710526315784	2.7361853969195478	0.29668586575435596	0.8117875333495023
15.5075	6.506209273182953	2.5507272047757192	0.16448345670003026	0.41955242774031615
15.94	9.05905	3.0098251808116063	0.18882215688905937	0.5683216824998507
3.8421052631578947	1.50516	1.2268485504642577	0.31931674601124516	0.3917532869828596
5.0875	8.55623	2.925104158118066	0.5749590482787352	1.6818151028677344
10.315	3.0032832080200498	1.7329983289143847	0.16800759369019727	0.2911568791100388
12.2575	3.9911716791979925	1.9977917006529966	0.16298524990030566	0.3256105795796853
16.6675	98.52826441102758	9.926140458961257	0.5955386506051451	5.911400294646922
3.4236842105263157	1.6062977364254964	1.2673980181558975	0.3701854318979562	0.46917228273765466
10.735	3.338120300751878	1.8270523530407874	0.1701958409912238	0.31095671176077117
9.01	22.60140350877193	4.754093342454682	0.5276463199172787	2.5084798566894486
17.585	27.93761904761908	5.285604889472829	0.30057463118981115	1.5887187402683582
18.085	6.012807017543862	2.452102570763275	0.1355876456048258	0.33247481435133325
12.5525	2.217788220551379	1.4892240330290736	0.11863963617041016	0.17668099745480015
4.51	0.8019047619047619	0.8954913522222099	0.19855684084749667	0.1778059339034949
17.5375	28.41964285714286	5.331007677460506	0.3039776295059447	1.6205070766724368
17.168341708542712	24.04967532878498	4.904046831830318	0.28564475912022047	1.4008152759924517
11.13	1.0306766917293235	1.0152224838572694	0.091215	0.0926035
13	0	0	0	0
20.05	89.08020050125313	9.438230792963962	0.47073470289097064	4.442902768142301
18.425	24.480576441102766	4.947785003524584	0.2685364995128675	1.3286608651887526
4.695	1.8917042606516288	1.375392402426169	0.2929483285252756	0.4029189053571094
16.8575	3.4608458646616542	1.860334879708934	0.11035651073462459	0.20530006612259552
17.3225	1.7328258145363404	1.3163684189983975	0.0759918	0.10003324084493233
1.5311475409836066	0.45379637618636753	0.6736441020200262	0.4399602807625439	0.29637664825876253
5.75	4.082706766917293	2.020570901234919	0.3514036349973772	0.7100359594638771
13.9525	10.997738095238097	3.31628	0.2376838400179939	0.7882270629090196
11.6525	6.1721741854636605	2.4843860781818234	0.21320627145949997	0.5296866925950363
6.945652173913044	16.32401374244758	4.040298719457211	0.581702	2.350249239914205
9.49	1.0976441102756898	1.0476851198120978	0.11039885351023158	0.11566323606698523
5.995	8.035062656641605	2.8346186086741203	0.4728304601624888	1.340294021124538
19.7775	27.97793859649122	5.289417604660387	0.2674462194241126	1.4146347413217657
1.665680473372781	0.4843379628816743	0.6959439365937994	0.41781358893197906	0.290775
10.37	15.095839598997493	3.8853364846558005	0.37467082783566064	1.4557222371260843
4.5	0.7619047619047619	0.8728715609439694	0.19397145798754878	0.1693121693121693
19.77023498694517	9.219321148825063	3.036333504216074	0.15358105284135717	0.466323
10.5275	2.731071428571428	1.6525953614153188	0.15697889920829436	0.25942260067171014
18.91	85.55578947368426	9.249637261735417	0.48913999268828223	4.524367502574524
8.1425	0.47838972431077714	0.6916572303610923	0.0849441	0.0587522
13.315	2.7376190476190474	1.654575186450905	0.1242640019865494	0.2056041342560306
11.09	3.6009022556390984	1.8976043464429297	0.17110949922839763	0.3246981294534805
10.1225	41.396	6.4339710684205915	0.6356108736399695	4.0895
13	22.706766917293233	4.765161793401482	0.3665509071847294	1.7466743782533256
4.5188916876574305	1.9825967483398201	1.40805	0.3115912567239411	0.4387351778656124
7.5725	11.623803258145358	3.40937	0.45023042865488544	1.5350020809700045
19.96	17.201403508771932	4.147457475221649	0.20778845066240725	0.8617937629645256
12.4875	6.776785714285712	2.603226020591703	0.20846654819553176	0.5426855426855425
19.24	10.659047619047607	3.264819691659496	0.16968917316317547	0.5540045540045534
15.3725	5.763151629072682	2.400656499600199	0.15616565292569193	0.3749000897103712
5.54912	7.591646948070123	2.755294348716689	0.49652830523854996	1.3680816334016517
9.6575	64.1004	8.006275342639384	0.8290215213708914	6.637374565069158
14.88109756097561	48.31915230849556	6.951197904569799	0.46711594195838846	3.2470153569322977
4.18296	2.074482689134897	1.4403064566733348	0.3443273074971004	0.49593684419701844
5.2925	1.204956140350877	1.0977049423004694	0.207408	0.22767239307527198
3.4281984334203655	2.7166896777985867	1.6482383558813898	0.48078849223348996	0.7924540339656198
10.265	2.736616541353383	1.6542722089648314	0.16115657174523443	0.2665968379301883
12.955	7.742330827067666	2.7825044163608554	0.21478227837598265	0.5976326381372186
7.5875	3.270520050125314	1.808457920474047	0.23834700764073105	0.43104053378916823
8.44	1.2144360902255644	1.1020145598972657	0.13057044548545804	0.14389053201724697
4.149606299212598	4.3222958972233725	2.0790132027535018	0.5010145668874663	1.0416158993308697
16.4575	2.634780701754386	1.623200758302677	0.0986299	0.1600960475014058
20.946700507614214	197.62819519251877	14.058029562940845	0.6711333633586203	9.434812662771403
4.131736526946108	5.640251029472585	2.374921268057656	0.5747997851675776	1.3651042346694517
4.46	1.7878696741854634	1.3371124388717142	0.2998009952627162	0.4008676399518976
17.545	1.8626315789473697	1.3647826123406503	0.0777876	0.10616309939853916
18.065	1.0133082706766923	1.0066321426800817	0.055722786752287944	0.0560923
7.9225	31.384956140350877	5.602227783690242	0.7071287830470485	3.961496515033244
17.3075	58.208464912280704	7.62945	0.44081740412735976	3.363193119299766
10.8375	0.6026002506265662	0.7762733092323645	0.0716284	0.0556033
11.435	3.6699498746867194	1.9157113234218561	0.16753050489041155	0.32094
20.9425	15.177136591478698	3.895784464196999	0.18602289431524408	0.724705
2.090909090909091	1.8308554716061427	1.353091080306918	0.6471305166685261	0.875627
20.7625	16.15147243107769	4.018889452457941	0.19356481408587314	0.7779155896966978
13.805	1.7764160401002498	1.3328225838798837	0.0965464	0.1286791771170047
12.25	11.390977443609023	3.375052213464115	0.27551446640523386	0.9298757096823692
14.2725	2.4543796992481193	1.566646003169867	0.10976675446977523	0.17196564717100152
18.675	3.6234335839598986	1.9035318710123816	0.10192941745715564	0.1940258947234216
14.3325	110.1673621553885	10.49606412687101	0.7323261208352353	7.686541926069318
15.6725	2.616785714285714	1.617648204736034	0.10321570934669225	0.166967
13.365	93.27496240601496	9.657896375816783	0.7226259914565494	6.979046943959219
12.74	27.751779448621573	5.267995771507564	0.4135004530225717	2.1783186380393698
9.043956043956044	64.22946750219475	8.014328886575267	0.8861530117598413	7.101921680072567
2.27887	1.049128670327047	1.0242698230090777	0.4494632721486064	0.46037166621273384
14.7125	15.689066416040104	3.960942617110238	0.2692229476370595	1.0663766467996671
8.3875	2.653978696741856	1.6291036482501218	0.19422994315947803	0.3164207090005194
13	0	0	0	0
8.415	5.240877192982456	2.2892962222007127	0.27204946193710194	0.6228018054643442
19.495	9.609	3.099838301223846	0.15900683771345708	0.49289548570065855
9.8275	0.9601441102756895	0.9798694353206908	0.0997069	0.0976997
8.4025	25.20851503759398	5.020808205617297	0.5975374240544239	3.000120801855874
5.1152882205513786	3.8610470900870255	1.964954729780568	0.3841337271839523	0.7548053840983455
20.1875	8.849467418546366	2.9748054421333787	0.14735878351125095	0.4383637111354237
9.2925	8.001948621553883	2.8287715746510678	0.304414	0.8611190337964899
4.6825	0.5931766917293235	0.7701796489971178	0.16448043758614367	0.12667948568698847
19.115	19.665939849624056	4.434629618088083	0.23199736427350684	1.0288223829256635
2.0385852090032155	1.1468934757805207	1.0709311256007645	0.5253305679208797	0.5625928564159968
11.3625	8.136434837092732	2.8524436606342873	0.2510401461504323	0.7160778734515055
5.6	0.776942	0.8814433367436191	0.15740059584707486	0.13873970640887948
13.1	0.4611528822055134	0.6790823824879522	0.051838349808240626	0.0352025
10.9275	8.07744	2.8420832752328704	0.2600854061068744	0.7391843828284969
16.315	0.8478947368421046	0.9208119986414732	0.0564396	0.0519703
12.2325	5.878139097744361	2.4244873886544265	0.19820048139418978	0.4805345675654495
3.281578947368421	1.8123246771281771	1.3462260869290037	0.4102372999462882	0.5522721550190115
15.4925	31.689166666666665	5.629313161182869	0.3633573123242129	2.0454521004787263
4.385	6.061929824561402	2.462098662637507	0.5614820211259994	1.382424133309328
5.7	4.125313283208022	2.0310867246890325	0.3563310043314092	0.7237391724926354
16.9475	3.4984899749373413	1.870425078675257	0.1103658403112705	0.20643103554726897
8.0875	0.46600877192982443	0.6826483515909376	0.0844078	0.0576209
6.4625	1.066259398496241	1.0325983723095058	0.15978311370359857	0.1649917831328806
5.8175	4.009216791979948	2.0023028721899063	0.3441861404709766	0.6891648976329949
5.32	1.1304260651629068	1.0632149665815032	0.1998524373273502	0.21248610247423058
12.5075	4.6916729323308255	2.16603	0.17317825245023305	0.3751087693248711
18.0875	8.275532581453636	2.8767225416180886	0.1590447846091549	0.4575277170119495
8.728613569321533	21.21607233247805	4.606090786391216	0.5277001610634073	2.4306348498513213
3.2725	0.8503696741854635	0.9221549079116065	0.2817891238843717	0.2598532235860851
11.68421052631579	69.88333333333333	8.359625190960019	0.7154634172443259	5.981006006006005
8.605	2.0240350877192976	1.4226858710619494	0.16533246613154554	0.2352161635931781
17.3525	3.1461090225563906	1.773727437504531	0.10221740023077545	0.18130580737970844
18.7675	2.6600939849624052	1.6309794557143893	0.0869045	0.14173938910150022
16.2475	69.63533208020047	8.344778731650138	0.5136038610032397	4.2859105757932285
11.9225	4.703251879699246	2.168698199312031	0.18189961831092732	0.39448537468645384
11.1225	4.37844	2.0924721861052444	0.18812966384403185	0.39365608897496607
3.432664756446991	2.4415736257945535	1.5625535593363042	0.45520132905540084	0.7112764569301329
12.98	1.3980952380952387	1.1824107738409857	0.0910948	0.10771149754200607
9.725	1.0119047619047616	1.0059347702036956	0.10343802264305353	0.1040519035377647
12.27	9.250225563909778	3.041418347401386	0.24787435594143326	0.7538896140105769
7.3625	1.6802944862155391	1.2962617352277044	0.17606271446216698	0.22822335975762842
4.645	1.6230325814536335	1.2739829596402117	0.2742697437330919	0.34941497986084685
17.835	92.42884711779448	9.613992257007205	0.5390519908610711	5.1824416662626565
7.7325	4.381898496240602	2.0932984728032937	0.2707143191468857	0.5666858708361593
7.2481203007518795	3.5840102769486526	1.893148244842081	0.2611916146929427	0.4944744469234137
10.4775	6.395482456140352	2.528929112517856	0.2413676079711626	0.6104015706170701
14.315	32.276466165413545	5.681238083852282	0.3968730760637291	2.254730434188861
18.385	16.162180451127814	4.020221443046118	0.2186685582293238	0.8790960267135063
2.911184210526316	2.8468712002779224	1.6872673766412727	0.5795811101683016	0.9779082993045066
14.5225	2.88671	1.6990322322768894	0.11699309569818483	0.19877504054507072
7.688775510204081	4.5883135863040865	2.142034917153333	0.27859246434111035	0.5967547862744532
19.1375	34.55	5.877922138960264	0.3071415879273815	1.8053543394737663
3.776243093922652	4.462259530769349	2.112406099870323	0.5593935685099173	1.1816663863485766
3.2681704260651627	1.0459943829422798	1.0227386679608237	0.3129392089849453	0.32005502974997674
20.1675	52.17989348370924	7.223565150513231	0.3581785124836113	2.587325820439283
5.64	2.8374937343358386	1.6844861929786894	0.2986677647125336	0.5031017259460707
9.796992481203008	59.06169947481768	7.685160992120964	0.7844408380292311	6.028554129048927
16.615	40.00679197994987	6.325092250706693	0.38068566059023135	2.407871921754431
2.5288220551378444	0.6920063979043091	0.8318692192311896	0.32895522147992534	0.2736477232545286
13.9325	2.19844	1.482713677560189	0.10642122214679268	0.1577922016597208
17.2025	12.242098997493734	3.4988711032979958	0.20339317560226686	0.7116465047227865
17.805	8.047092731829572	2.8367398068609626	0.15932265132608608	0.45195690715133796
3.829145728643216	1.69366	1.3014058563303879	0.3398684585429753	0.4423068023298097
19.0175	20.48841478696742	4.526413015508795	0.2380130414359824	1.0773453286166648
5.453333333333333	10.81532976827095	3.2886668679376676	0.6030562716267117	1.9832511800007855
7.235	6.310551378446117	2.5120810851654682	0.34721231308437706	0.8722254842358144
6.905	1.7553634085213032	1.3249012825570452	0.1918756383138371	0.2542162792934545
15.3	37.87969924812031	6.1546485885158635	0.4022646136284878	2.4757973364784513
16.9225	25.475181704260656	5.0472944935143875	0.2982593880049867	1.5054029667165405
10.080357142857142	45.81143390191898	6.768414430420095	0.6714458956661211	4.5446240894729195
2.319034852546917	1.255470033728271	1.1204775918010457	0.48316548178241625	0.5413760954689538
20.8125	42.618890977443606	6.528314558708366	0.31367277158959117	2.0477545214387316
10.3375	7.843201754385968	2.800571683493563	0.270914	0.7587135917181105
9.015	1.1075438596491227	1.0523990971343156	0.11673866856731176	0.12285566940090102
10.8025	15.457136591478694	3.9315565100197523	0.3639487627882205	1.430885127653663
11.435	4.07095	2.01766	0.17644601007715696	0.3560080787890144
16.845	15.675162907268174	3.959187152341775	0.23503634029930398	0.9305528588464337
3.9875	1.2153822055137846	1.1024437425618527	0.276475	0.30479804526991466
11.1875	16.283051378446114	4.035226310685203	0.36069061994951535	1.4554682796376415
10.678481012658228	13.376058600526902	3.6573294356028283	0.34249528854033123	1.2526181003338375
3.4225	1.9137781954887216	1.3833937239588452	0.4042056169346516	0.5591755136563102
12.305	9.049598997493733	3.00826	0.24447420899538724	0.7354407962205392
4.576719576719577	5.326989740782845	2.3080272400435065	0.5042972813505465	1.1639318624369452
4.3225	1.8982393483709274	1.3777660717157059	0.3187428737341136	0.43915311703202486
4.758620689655173	3.316581071166545	1.821148283684375	0.38270507410758603	0.6969626888683319
7.3925	0.44956766917293217	0.6704980754431232	0.0906998	0.060814023560761876
4.671679197994988	2.1859044596415664	1.4784804562934089	0.3164773079726771	0.46790551469795333
20.9225	3.6255576441102737	1.904089715352266	0.0910068	0.17328510666078498
7.8025	18.935833333333328	4.351532297172265	0.5577100028416873	2.4268930898216374
11.7875	10.759241854636592	3.2801283289890644	0.2782717564359758	0.9127670714431891
12.33	5.760501253132833	2.4001044254641988	0.19465567116497962	0.4671939378047715
13.34	18.78636591478697	4.3343241589418495	0.3249118559926424	1.4082733069555449
5.912280701754386	9.35661	3.058857237499081	0.5173734793396072	1.5825716117680388
11.27	1.3955889724310782	1.181350486702011	0.10482258089636301	0.12383220695927935
4.0625	1.7028508771929824	1.3049332845754922	0.32121434697242884	0.41916329284750337
3.4825	1.1626002506265662	1.0782394217550044	0.3096164886590106	0.33384070369750646
4.89	2.955288220551377	1.7190951749543646	0.35155320551214003	0.604353
15.7125	0.7517230576441107	0.8670196408640988	0.0551802	0.047842358481725425
3.0103359173126614	1.5128462599242212	1.2299781542467416	0.40858501776265155	0.5025506460005782
10.765	1.4233333333333336	1.1930353445448854	0.11082539196886998	0.13221860969190277
16.485	0.7316040100250628	0.855339	0.0518859	0.044379982409770265
13.74	3.08511	1.7564489124238398	0.12783470978339445	0.22453513696906038
20.065	85.1537	9.22787	0.45989902974630703	4.243890313873396
2	0	0	0	0
8.0525	3.744104010025061	1.9349687361880195	0.24029416158808065	0.4649616901614481
4.216374269005848	2.340141654233335	1.529752154511748	0.3628122308204007	0.5550127917807216
16.695	4.814010025062654	2.1940852365080654	0.1314216973050653	0.28835040581387567
4.2125	0.8695175438596489	0.9324792458063873	0.2213600583516646	0.20641366026341812
6.6825	2.302449874686717	1.5173825736071695	0.2270680993052255	0.3445491769078514
20.085	1.386240601503759	1.177387192687163	0.0586202	0.0690187
19.24	14.984862155388466	3.8710285655608985	0.2011969108919386	0.7788389893653049
14.445	1.1999749373433581	1.0954336754652736	0.0758348	0.083072
8.8475	23.297487468671665	4.826747089777096	0.5455492613480752	2.6332283095418667
9.505	1.3232832080200518	1.150340474824759	0.12102477378482471	0.13921969574119428
6.346704871060172	2.721404340809537	1.6496679486519514	0.25992510793658286	0.42879011961287966
20.5475	2.0979887218045117	1.4484435514732743	0.0704924	0.10210433005497076
18.725	5.5582706766917305	2.3575984977709266	0.12590646183022303	0.2968368852705864
17.53	44.57052631578947	6.676116110118927	0.38083948146713786	2.5425285975920975
21.0575	0.6909210526315789	0.8312166099348466	0.0394737	0.0328112
2.640506329113924	0.748609	0.8652218675206858	0.3276727110936442	0.28350959502800893
2.9585798816568047	1.0724632591786205	1.0356	0.35003213078459283	0.36249258160237374
4.322077922077922	5.724120670995673	2.3925134630751135	0.553556	1.3243909004407057
17.322314049586776	10.605771425962288	3.256650338301963	0.18800319223976028	0.6122606596094642
2.877237851662404	1.1387369663584495	1.0671161915922978	0.3708821608111897	0.39577435897435886
2.6598984771573604	1.0799653840689214	1.0392138298102664	0.3906968024286689	0.406018
13.572271386430678	8.286921156900737	2.8787012969220576	0.21210166043394427	0.6105773249705173
13.18	37.50135338345865	6.123834859257608	0.4646308694429141	2.845322714981688
12.6975	22.5524	4.7489340579457195	0.3740054387041323	1.776127165718984
18.9325	0.9453070175438599	0.9722690047223864	0.051354496486062925	0.0499304
3.09	0.9292230576441103	0.963962	0.31196186604706405	0.30071943613078006
6.435	1.4092982456140337	1.1871386800260675	0.18448153535758627	0.21900516637358722
12.1025	62.382951127819524	7.898287860531517	0.6526162247908711	5.1545508058516445
5.159493670886076	3.601400758208571	1.8977356923999114	0.3678143270353116	0.6980143765909644
15.67	1.8407017543859643	1.3567246420648384	0.086581	0.11746660844837041
9.3725	125.8984899749373	11.220449633367519	1.1971672054806635	13.43275433181513
12.27	2.3329323308270666	1.5273939671306374	0.1244819859112174	0.19013303429723444
7.4575	6.499442355889726	2.549400391443001	0.3418572432374122	0.8715309897270836
5.894894894894895	16.142534100365424	4.0177772586799065	0.6815689389406057	2.738392183098159
10.4525	13.285958646616539	3.6449908980155956	0.3487195310227788	1.271079516538296
4.75	2.9498746867167918	1.7175199232372216	0.3615831417341519	0.621026
6.11	8.36882	2.8928916424812474	0.4734683539249177	1.3696926440487478
16.8375	17.25924185463659	4.154424371033439	0.2467364140183186	1.0250477716190995
20.66	0.5106766917293234	0.7146164647762626	0.034589373900109514	0.0247181
8.8375	6.497337092731831	2.5489874642162977	0.2884285673794962	0.7352008025722016
3.037593984962406	1.1417992216722708	1.068550055763543	0.3517751421201763	0.3758893477287426
15.385	3.485488721804508	1.8669463628622296	0.12134847987404808	0.22655110313971452
21.055	280.74884711779464	16.755561677180346	0.7957996522051933	13.334070155202784
6.180628272251309	11.759938711849498	3.429276703890997	0.5548427365041765	1.902709270616903
10.605	63.07165413533835	7.941766436715345	0.7488700081768359	5.947350696401541
2.9097744360902253	0.7154569841689655	0.8458469035049815	0.2906915714887921	0.2458805656187918
20.524421593830333	35.652108234171685	5.970938639290449	0.2909187287930843	1.7370578786438862
15.132183908045977	26.48968167213222	5.146812768319071	0.34012359350076654	1.7505524538363109
6.577956989247312	2.1259817986841725	1.4580746889937335	0.2216607210076293	0.32319788684532574
7.1375	2.484805764411027	1.5763266680517167	0.22085137205628255	0.3481339074481299
3.968831168831169	4.483400974025975	2.1174	0.5335082826551454	1.129652732329843
12.0675	12.17838972431078	3.489754966227683	0.28918624124530207	1.00919
13.0675	1.0605952380952384	1.0298520467014853	0.0788102	0.0811628
8.5775	1.6631516290726815	1.2896323619825465	0.150351	0.19389701300759912
10.02	3.4983458646616534	1.8703865548761982	0.18666532483794393	0.34913631383848837
3.7925	1.1072117794486216	1.052241312365477	0.2774532135439623	0.2919477335395179
1.8231707317073171	0.7576266129633773	0.8704174934842345	0.47741962853315867	0.4155543964080063
9.660550458715596	31.23104632183262	5.588474418106665	0.5784840565751438	3.2328433514527593
15.06148867313916	49.51893414029337	7.03697	0.4672160404962383	3.2877848408574666
9.0375	4.161497493734337	2.039974875760566	0.2257233610800073	0.4604699854754453
13.675	7.803884711779446	2.7935433971534156	0.20428105280829364	0.5706679862361569
9.6025	4.350369674185464	2.085753982181375	0.21720947484315284	0.45304552712163126
10.964467005076141	114.98092248873044	10.722915764321309	0.9779696322089343	10.486685986240694
16.195	3.6661403508771913	1.914716780852247	0.11822888427614986	0.2263748287049825
4.513853904282116	1.8564995038546679	1.362534221168286	0.3018560746673044	0.41128923160173164
16.3875	4.157738095238097	2.039053235018178	0.12442735225129994	0.25371399513275955
3.840909090909091	1.8607019562715763	1.364075495077738	0.3551439158782277	0.484443
5.245	34.8972	5.907386735699027	1.1262891774450003	6.653425747399962
5.9675	1.1142293233082698	1.0555706150269009	0.17688657143307931	0.18671626699761537
14.5325	55.30721177944863	7.436881858645371	0.5117413974639856	3.8057603151177446
11.52	1.7489724310776946	1.3224872139562238	0.11479923732258887	0.15182052353104988
5.654822335025381	7.463246406013872	2.7318942889529736	0.4831087746173571	1.3198021023202269
19.405	86.87315789473682	9.320577122407004	0.4803183263286268	4.47684
7.0325	1.2094674185463654	1.0997578908770627	0.1563822098652062	0.17198256929205338
17.062972292191436	80.25612548660409	8.958578318383118	0.5250303502211541	4.703525511984326
7.295	1.7122556390977437	1.3085318639978714	0.17937379904014686	0.23471633161038297
8.9725	75.92154761904763	8.7133	0.9711114151750202	8.461582348180288
4.904392764857882	6.56856	2.5629193867853024	0.5225762922475827	1.3393209104757116
6.945	0.5884461152882203	0.7671024151234438	0.11045391146485871	0.0847295
5.3475	2.287462406015037	1.5124359179862916	0.28283046619659497	0.42776295577653795
17.5825	1.0207456140350877	1.0103195603545878	0.0574617	0.0580546
3.0625	0.6702694235588973	0.8186998372779228	0.2673305591111585	0.21886348524372157
5.2475	0.4122744360902259	0.6420860036554495	0.12236036277378744	0.0785659
31.05	1.862155388471177	1.364608144659549	0.0439487	0.0599728
31.72	2.5880701754385984	1.6087480148981066	0.0507172	0.0815911
32.2675	3.1638533834586475	1.7787224020230497	0.055124270613560074	0.0980508
26.3675	4.378389724310777	2.092460208537017	0.0793576	0.1660525163292226
32.105	42.605488721804505	6.527288006653644	0.20331063717968056	1.3270670836880396
31.42	2.449724310776943	1.5651595160803715	0.0498141	0.077967
30.92	10.580050125313289	3.2526988986552827	0.10519724769260293	0.3421749717112965
32.015	13.262932330827065	3.6418309036564374	0.1137538936016379	0.4142724451296912
32.3575	2.0748809523809526	1.4404447064642754	0.0445166	0.0641236
38.3525	4.459392230576442	2.111727309710333	0.055061	0.11627383431527129
35.175	37.8139	6.149301568018607	0.17482022936797748	1.0750223105738763
39.255	4.847092731829576	2.2016113943722164	0.0560849	0.12347707889006687
36.54	42.15378446115288	6.492594586230753	0.1776845809039615	1.1536339480337405
34.135	1.6659398496240605	1.290712923009629	0.037812	0.0488044
27.5925	4.071622807017545	2.0178262578868242	0.0731295	0.14756266402165605
21.5925	72.01648496240603	8.486252704368756	0.3930185344155959	3.335254600551396
23.3225	31.472174185463665	5.610006611891261	0.24054053432913539	1.3494339880143065
35.6075	16.55483082706767	4.068762812829923	0.1142670171404879	0.4649253900742166
33.5	13.639097744360901	3.6931149107983225	0.11024223614323352	0.4071372461003254
34.49679487179487	666.3472565751505	25.813702883839632	0.7482927900917928	19.316207753548916
35.555	1.0094987468671677	1.0047381484084137	0.028258701966204856	0.0283926
21.325	158.16478696741845	12.576358255370211	0.5897471632061061	7.416871604568275
23.8625	6.519893483709271	2.553408209376102	0.10700505853854801	0.2732275949170988
23.2025	23.540344611528827	4.85184	0.20910847115211464	1.0145606986975035
22.4425	5.79618	2.4075265752481965	0.10727532918561643	0.25826820588287003
29	0	0	0	0
38.575	61.43295739348372	7.837917924645787	0.20318646596619017	1.5925588436418332
29.45	8.012531328320799	2.830641504733653	0.0961169	0.27207237108050253
29.37	39.49684210526316	6.284651311350786	0.21398199902454157	1.3448022507750481
21.16	29.322706766917285	5.415044484297177	0.25590947468323144	1.3857611893628206
21.2525	1.6328258145363397	1.2778207286377614	0.060125666563357785	0.0768298
23.704419889502763	144.65200257112684	12.027136091818653	0.5073794738653248	6.102321982373606
22.2925	2.473126566416041	1.5726177432599573	0.0705447	0.11093984821873011
36.6975	23.825557644110273	4.881143067367548	0.13301023414040597	0.6492419822633769
39.945	331.9568671679198	18.219683508994326	0.45611925169594003	8.310348408259353
28.84	3.914185463659145	1.9784300502315326	0.0686002	0.13572071649303555
34.4025	54.33132205513786	7.370978364853465	0.2142570558783072	1.5792841233962025
23.3075	40.61949248120302	6.37334	0.2734459865719901	1.742764881742058
39.9975	37.09523182957393	6.090585507943709	0.1522741548332698	0.9274387606618897
27.7875	6.318139097744364	2.5135908771604747	0.0904576	0.2273734268194103
40.0875	37.34821428571427	6.111318539048204	0.15244948023818408	0.9316673348478771
37.7875	2.087562656641603	1.4448400107422286	0.0382359	0.0552448
36.725	29.708646616541355	5.450563880603672	0.14841562642896314	0.8089488527308741
23.89	7.581854636591481	2.753516776159441	0.11525813211215742	0.3173652003596266
24.8	174.03508771929825	13.192235887797725	0.5319449954757147	7.017543859649122
31.7625	11.860745614035084	3.4439433232901906	0.10842796767540938	0.37341977533365084
39.065	153.1185714285714	12.374108914526792	0.31675691576927667	3.9195845751586185
30.0125	3.67654	1.9174292914523081	0.0638877	0.12250012787069722
28	0	0	0	0
36.555	28.312756892230574	5.320973303093202	0.145561	0.7745248773691854
24.5125	0.9071115288220553	0.9524240278479199	0.0388546	0.0370061
31.38	11.654736842105267	3.4139034611578087	0.10879233464492699	0.37140652779175487
27.74	9.080100250626568	3.013320469287422	0.10862726998152207	0.32732877615813155
39.1475	12.722550125313282	3.56687	0.0911136	0.32499010474010553
39.39	15.581854636591476	3.947385797789656	0.10021289154073765	0.3955789448233429
24.216666666666665	98.0499	9.902014366646808	0.4088925409489391	4.048859814891114
32.26	3.105162907268173	1.7621472433562904	0.0546233	0.0962543
28.1175	2.2793922305764416	1.509765621073828	0.0536949	0.0810667
25.53	10.395087719298239	3.2241413925723292	0.1262883428347955	0.4071714735330293
23.88	118.46676691729321	10.884243975457975	0.45578911120008275	4.960919887658845
21.15	17.190476190476193	4.1461399144838555	0.1960349841363525	0.8127884723629406
28.105263157894736	94.22491010134031	9.706951637941765	0.3453784290653437	3.3525717077255917
35.8625	240.9609962406015	15.522918418925016	0.43284540728964843	6.719023945363584
32.72	4.10185	2.0253035912157666	0.061898	0.12536230551929953
27.625	25.32769423558897	5.032662738112795	0.18217783667376633	0.9168396103380623
32.4448	995.7787025677906	31.555961442614777	0.9726044355374112	30.69146806673466
37.8475	33.18721177944861	5.760834295434005	0.15221175230686323	0.8768666828574837
21.4125	76.33317669172932	8.73689	0.4080273664296359	3.5648885787147373
31.8725	109.8007456140351	10.478585095996268	0.32876571012616734	3.444999470202686
38.2925	4.533276942355889	2.129149347123374	0.0556023	0.11838550479482639
40.31	80.445	8.96911	0.22250345738445496	1.9956589563713296
22.7625	2.4572368421052633	1.5675576040787986	0.0688658	0.1079510968525102
41.1475	7.930570175438595	2.816126803863525	0.0684398	0.19273516435843233
31.8825	3.9034523809523813	1.9757156629819943	0.0619687	0.12243244353336098
27.9525	2.316033834586466	1.5218521066734658	0.0544442	0.0828561
37.6625	57.72290100250625	7.597558884438228	0.20172741810655764	1.532635937670262
28	4.446115288220551	2.1085813449380013	0.0753065	0.15878983172216254
22.3925	3.1262593984962397	1.7681231287713646	0.0789605	0.13961189677330535
40.8325	1.5934273182957395	1.2623103098270803	0.030914352778474992	0.0390235
40.94	15.675588972431074	3.959240959127276	0.0967084	0.3828917677682236
35.5575	7.971622807017541	2.8234062419385455	0.079404	0.22418963107691883
21.535	41.59776942355887	6.449633278222792	0.29949539253414403	1.931635450362613
23.725	3.713659147869674	1.9270856617882024	0.0812259	0.15652936345077656
22.4125	1.7116228070175439	1.3082900316892825	0.0583732	0.0763691
32.235	32.957167919799495	5.740833381992505	0.1780931714593611	1.0224032238188148
25.008403361344538	439.4634123312247	20.963382654791776	0.8382535402957733	17.57262972695421
31.73	1.9369423558897247	1.39174	0.043862	0.061044511688929236
24.2425	11.908464912280701	3.450864371759734	0.1423477104984937	0.49122264256082093
28.8375	0.8582393483709272	0.9264120834547265	0.0321253	0.0297612
24.14	4.055538847117793	2.013836847194378	0.0834232	0.16800078074224495
38.8275	48.20325187969926	6.942856175933595	0.17881285624708246	1.2414719433313826
37.5625	3.1289160401002505	1.768874229587918	0.0470915	0.0832989
28.97	43.18706766917293	6.57169	0.22684455715172971	1.4907513865782855
24.0425	43.48941729323308	6.594650657406583	0.27429138639519945	1.8088558716120653
36.1975	13.407011278195474	3.6615585859296957	0.10115501307907164	0.3703850066495055
40.6225	17.759392230576445	4.21419	0.10374027674006228	0.4371811737479585
37.4525	2.1180388471177944	1.4553483593689156	0.0388585	0.056552669304259916
35	29.93984962406015	5.4717318669741255	0.15633519619926073	0.8554242749731472
34.27906976744186	952.715	30.86608484726317	0.9004353110124262	27.792912709181348
27.58	1.667769423558897	1.291421474019577	0.0468246	0.0604702
32.60928961748634	319.5099408638371	17.874841002477115	0.5481518061924276	9.798126380910295
22.52	132.06476190476187	11.49194334761366	0.5102994381711217	5.86433
28.745	17.223032581453637	4.150064165944141	0.1443751666705215	0.5991662056515441
22.0125	11.616384711779446	3.408281782919283	0.15483392540235244	0.527718
29	0	0	0	0
33.545	91.24107769423563	9.552019561026643	0.28475240903343696	2.7199605811368497
22.3025	1.209016290726817	1.0995527685049122	0.0493018	0.0542099
31.28	1.5153884711779466	1.2310111580233327	0.0393546	0.048445922991622335
27.6325	17.045056390977443	4.128565900040527	0.1494097855800426	0.6168481458781305
22.39	3.5918796992481212	1.8952255008964292	0.0846461	0.1604233898726271
22.37	0.6797994987468673	0.8244995444188356	0.036857377935576016	0.030388891316355263
35.2675	59.625006265664176	7.721723011456975	0.21894727472763806	1.690650209560195
41.1875	6.518640350877193	2.5531628132332638	0.0619888	0.15826744402736734
27.446685878962537	156.08024187503125	12.493207829658132	0.4551809236551209	5.686669879319177
27.1325	19.829517543859648	4.453034644358794	0.1641217965303158	0.7308400458439012
36.655	8.853107769423557	2.975417242912926	0.0811736	0.2415252426523955
31.6925	117.37638471177947	10.834038245814876	0.3418486470242132	3.703601316140395
37.465408805031444	902.3694621351904	30.03946507738096	0.8017920005545699	24.08540279998242
34.525	34.33521303258145	5.859625673418179	0.16972123601500883	0.9945029118778118
38.6075	7.552324561403509	2.7481492975097823	0.0711817	0.19561806802832374
28.94	98.07659147869674	9.903362634918341	0.3422032700386434	3.388963078047572
34.35	24.107769423558892	4.9099663362958905	0.14293934021239854	0.7018273485752224
27.0675	1.526760651629071	1.23562	0.045649637568788405	0.0564057
37.95	77.75187969924812	8.817702631595608	0.2323505304768276	2.0487978840381587
39.7025	27.673176691729317	5.260530077067264	0.13249871109041655	0.6970134548637823
26.9425	10.62575814536341	3.259717494716898	0.12098793707773585	0.3943864951420028
30.06	12.136741854636597	3.48378	0.11589430117670527	0.4037505606998203
38.7675	38.69518170426064	6.220545129187686	0.16045773210002415	0.9981345638553077
38.34	40.56080200501254	6.368736295766417	0.16611205779255128	1.05792
26.6125	4.518640350877195	2.1257093759207053	0.0798764	0.16979390703155267
23.45	1.5112781954887224	1.229340553096953	0.0524239	0.0644468
36.1725	57.98270050125314	7.614637253425349	0.21050901246597137	1.6029497685051668
37.235	36.320576441102745	6.0266554938126955	0.1618545855730548	0.9754418273426277
29	0	0	0	0
34.495	24.676666666666662	4.967561440653418	0.1440081588825458	0.7153693772044257
23.7	6.912280701754386	2.6291216597476783	0.11093340336488094	0.29165741357613445
27.38	2.351478696741855	1.5334531935282065	0.0560063	0.0858831
30.2575	3.7104699248120268	1.9262580109663467	0.0636622	0.12262975873129064
29.575	13.573308270676693	3.6841970998681237	0.12457133051117916	0.45894533459599973
32	5.8997493734335835	2.428939969088076	0.0759044	0.18436716791979949
34.905	102.33180451127815	10.115918372114226	0.2898128741473779	2.9317233780626886
40.26	56.378345864661654	7.508551515749336	0.18650152796198055	1.4003563304684963
34.5875	3.596334586466164	1.896400428829883	0.0548291	0.10397787022670515
39.955	489.57190476190476	22.126271822471693	0.55378	12.25308233667638
36.6625	14.895833333333329	3.859512058969803	0.1052713824471818	0.4062961700193202
21.2575	19.264354636591477	4.389117751506729	0.20647384459634147	0.9062380165396438
22.96825396825397	51.26650490344759	7.160063191302685	0.3117373746040561	2.2320593012558385
35.6425	68.84681077694235	8.297397831666405	0.23279505735193676	1.931593204094616
27.1475	19.364154135338342	4.4004720355137295	0.16209492717612042	0.7132941941371523
29.6925	6.0781390977443595	2.4653882245488963	0.0830307	0.20470284070874328
29	0	0	0	0
35.836683417085425	200.1269129020417	14.146621960808938	0.3947525443736912	5.584415013322064
40.11	6.1482706766917286	2.4795706637826895	0.061819263619613304	0.15328523252784165
40.0025	27.7669	5.2694317556610315	0.13172756091896837	0.6941293926021849
33.125	2.605889724310777	1.6142768425244713	0.048732885812059513	0.0786684
26.08	3.492330827067669	1.8687778966660722	0.0716556	0.1339083906084229
22.2525	5.036334586466165	2.244177931106659	0.10085059796007904	0.22632668628091965
23.2225	31.93783834586466	5.65136	0.24335696900544948	1.3752971620568266
31.34	1.874085213032582	1.368972320038861	0.043681312062503544	0.0597985
23.875	146.45050125313284	12.101673489775406	0.5068763765350955	6.134052408508182
23.54	1.0811027568922302	1.0397609133316323	0.04417	0.0459262
29	0	0	0	0
22.7075	9.570870927318298	3.0936824218588272	0.13624055584537387	0.421485
22.17	112.08130325814525	10.586845765295028	0.47753025553879236	5.055539163651116
30.1875	33.130169172932334	5.755881268140643	0.1906710150936859	1.0974797241551084
35.86	77.13323308270678	8.78255	0.2449122355193221	2.150954631419598
36.23	57.22516290726818	7.564731515874716	0.20879744730540206	1.5794966300653652
21.6975	2.1764348370927316	1.475274495506762	0.0679928	0.10030809250340968
25.4025	8.175933583959901	2.859358946330436	0.1125621079157735	0.3218554702867789
35.4275	539.7691666666665	23.232932803816794	0.6557880969251794	15.235880789405588
23.5125	7.724154135338346	2.7792362503641797	0.11820249868640849	0.32851266923289085
33.7525	54.87342731829574	7.407660043380483	0.21946996647301634	1.6257589013642173
37.145	1.7834335839599011	1.3354525764548515	0.0359524	0.0480127
30.355	1.307243107769424	1.1433473259554263	0.0376659	0.043065165797049054
39.1	31.027568922305747	5.570239574947001	0.14246137020324812	0.793544
25.11	3.6169423558897233	1.901826058263406	0.0757398	0.14404390107087708
36.27	88.94446115288221	9.43104	0.26002308022292003	2.4522873215572707
27.41	11.761303258145361	3.4294756535285917	0.1251176816318348	0.4290880429823189
36.795	385.52679197994996	19.634836184189314	0.5336278348740131	10.477695121074873
35.505	18.360877192982453	4.284959415558385	0.12068608408839275	0.5171349723414295
22.77	15.430676691729314	3.9281900019893787	0.17251602995122436	0.6776757440372997
27.73	16.583558897243115	4.072291602678167	0.1468550884485455	0.5980367434995714
38.2775	7.4541290726817016	2.730225095606899	0.0713272	0.19473918287980407
25.4975	20.220545112781956	4.496726043776956	0.17635948794105133	0.7930403024916935
28.0775	2.1017481203007518	1.4497407079546163	0.0516335	0.0748552
32.2025	287.6556328320802	16.960413698730353	0.5266800310140627	8.932711212858635
32.7975	76.02656015037594	8.71932	0.26585322305390774	2.3180596127868265
25.8275	52.007763157894736	7.2116408089903326	0.27922333981184133	2.01366
35.3575	36.004705513784465	6.000392113335966	0.16970634556560746	1.0183046175149393
22.0225	2.097236842105263	1.4481839807515007	0.0657593	0.0952316
40.36	49.39388471177945	7.028078308597554	0.17413474500985018	1.2238326241768942
40.0325	9.094179197994992	3.0156556829311585	0.0753302	0.22716990440254772
26.62	2.3464661654135344	1.5318179282844075	0.0575439	0.0881467
34.1225	139.16039473684208	11.796626413379466	0.34571401314028766	4.0782590588861325
37.5125	17.8094	4.220114591799588	0.11249888948482739	0.4747582050761692
31.603535353535353	1033.1715317734304	32.14298573209138	1.0170693048268629	32.691644153597956
22.5925	6.447562656641608	2.5392051229945185	0.11239150704855674	0.28538509047876987
26.6725	10.346109022556394	3.2165368057207733	0.12059375033164395	0.38789423648163446
26.29	2078.517192982455	45.590757758370884	1.7341482601130045	79.06113324391232
39.185	5.424335839598999	2.3290203604947295	0.059436528275991565	0.13842888451190505
26.845	40.15135338345867	6.336509558381386	0.23604058701364822	1.4956734357779353
25.7225	170.19097117794485	13.045726165221499	0.5071717821059967	6.616424188082218
34.8275	3.3060087719298243	1.8182433203314192	0.0522071	0.0949252
27.4975	0.7167857142857149	0.8466319827916465	0.0307894	0.0260673
24.8025	4.1488659147869695	2.0368765094592676	0.0821238	0.16727611792307107
35.395	1.6430827067669174	1.281827877199945	0.036214942144369114	0.0464213
24.595	3.3192731829573936	1.8218872585748531	0.0740755	0.1349572345174789
29.41	1.0394987468671673	1.0195581135311353	0.0346671	0.0353451
21.875	125.71365914786968	11.212210270409205	0.5125581837901351	5.746910132474042
36.415	35.93260651629076	5.99438	0.1646129684330828	0.986753
39.725	10.851503759398502	3.294162072424261	0.0829242	0.2731656075367779
23.68	20.253233082706764	4.500359217074428	0.1900489534237512	0.8552885592359275
21.8075	17.36886591478697	4.1676	0.1911084323840087	0.7964629560833185
31.2425	10.685407268170424	3.2688541215799805	0.1046284427168114	0.34201511620934383
38.1675	20.465607769423556	4.523892988281615	0.11852735935761093	0.5362050899174313
30.84	1.668571428571429	1.291731949195122	0.041884952957040276	0.054104131925143614
32.045	20.444085213032576	4.521513597572452	0.1410988796246669	0.637981
38.725	3.5833333333333353	1.8929694486000916	0.048882361487413595	0.0925328
31.3675	3.626510025062657	1.9043397871867975	0.060710601328980554	0.11561361361481333
23.855	17.93882205513784	4.235424660543242	0.1775487176920244	0.7519942173606305
27.8125	1.1351817042606516	1.0654490622552781	0.038308280890077415	0.040815521950944775
35.3775	0.8270614035087718	0.9094291635464369	0.0257064	0.023378175493145976
37.2475	56.77818922305767	7.535130338823455	0.20229895533454473	1.524348995853619
28.17	20.10636591478697	4.484012256315427	0.15917686390896085	0.7137510086896333
26.125	23.919172932330827	4.8907231502438195	0.1872047138849309	0.915566
24.86	1.484110275689223	1.2182406476920817	0.049004	0.059698723881304226
32.9075	34.30470551378448	5.85702	0.1779844077493383	1.0424585736924554
27.4575	23.532023809523807	4.850981736671847	0.17667237500398242	0.8570344645187583
28.1575	43.69693609022557	6.610365806082563	0.23476394587880897	1.551875560338296
29.5275	1190.2899686716792	34.50057925124851	1.1684219541528578	40.311234228149324
29.9225	15.294730576441104	3.9108478078852804	0.1306992332821549	0.5111448099738025
40.3575	150.04981829573939	12.24948236848151	0.303524	3.718015692144939
30.495	0.9673934837092734	0.983562	0.0322532	0.031723
23.1675	1.5032017543859644	1.226051285381637	0.0529212	0.0648841
36.9425	4.0844	2.0209910345928703	0.054706396009822564	0.11056113587073857
29.39	19.20591478696742	4.382455337703673	0.14911382571295248	0.6534846814211439
23.5125	55.508615288220554	7.450410410723731	0.31687019290691043	2.3608129840816825
37.9625	85.64019423558898	9.2542	0.24377211025276999	2.2559155544442273
25.6725	0.5415977443609026	0.7359332472180494	0.0286662	0.021096416179215215
40.5725	6.110018796992485	2.4718452210833277	0.0609242	0.15059507787275828
32.095	16.943333333333335	4.11623	0.12825138017786417	0.5279119281300307
27.82	31.04020050125314	5.571373304783403	0.2002650361173042	1.1157512761054327
39.6075	34.03854010025064	5.834255745187268	0.14730179246827665	0.8593963289844258
23.6	28.1905	5.309470424672898	0.22497756036749567	1.1945117029862795
32.4025	1.9954824561403515	1.4126154664806525	0.0435959	0.061584212827416135
35.905	6.201478696741854	2.4902768313466384	0.0693574	0.17271908360233545
25.55	21.997493734335848	4.6901485833964625	0.18356745923273826	0.8609586588781153
29.81	33.066566416040104	5.750353590522943	0.19290015399271865	1.1092440931244585
34.6875	49.52365288220551	7.037304376123397	0.20287724327562948	1.4277089119194382
27.22	5.380050125313283	2.319493506202008	0.0852128	0.19765062914449977
28.995	85.21802005012533	9.231360682484752	0.3183776748572082	2.9390591498577456
38.69674185463659	93.63895920706287	9.67672	0.2500655631693281	2.4198150727731917
33.0125	35.14019423558897	5.927916517258739	0.17956581650158995	1.0644511695748267
29.5425	144.53954260651628	12.022459923265133	0.4069547236444151	4.892596855598418
34.915	86.29852130325817	9.289699742362945	0.26606615329694816	2.4716746757341594
25.8625	3.898339598997494	1.9744213326940867	0.076343	0.1507332856064763
26.5725	5.027312030075188	2.242166815844706	0.0843792	0.18919228638913116
29	0	0	0	0
35.31	16.650526315789467	4.080505644621689	0.11556232355201611	0.4715527135595997
23.4875	27.07252506265664	5.203126469984815	0.2215274707816845	1.1526354470529703
27.61	283.8324812030076	16.847328607319547	0.6101893736805342	10.28006089109046
40.9825	182.6538283208021	13.514948328454759	0.3297736431026599	4.456873746618729
40.575	3.708646616541351	1.9257846755391297	0.0474623	0.0914023
30.070844686648503	521.4539837107847	22.835366949335075	0.7593856171081889	17.340849222712755
29.5975	0.8576378446115284	0.9260873849759149	0.031289378662924736	0.028976698863469156
33.105	67.60298245614035	8.222103286637815	0.24836439470284896	2.042077705970106
39.0675	25.31122180451127	5.031025919681916	0.12877777998801856	0.6478843489988166
25.0025	2.0827005012531314	1.4431564368609286	0.0577205	0.0832997
41.0975	21.471672932330836	4.633753654687616	0.11275025621236368	0.5224569117910053
37.79	7.404411027568924	2.7211047439539926	0.0720059	0.19593572446596783
35.9225	16.43758771929825	4.05433	0.1128632334344653	0.45758473712292436
28.3625	23.925908521303267	4.8914117104679775	0.17246052747352938	0.843575
33.0375	10.056234335839596	3.171156624299657	0.0959866	0.30438847781580314
39.14156626506024	1371.5418319804899	37.03433315155667	0.9461638019481966	35.04054545729301
28	0	0	0	0
25.13	3.7374436090225593	1.9332469084476922	0.0769298	0.14872437759739593
31	0	0	0	0
36.865	1.991754385964912	1.4112952865948756	0.0382828	0.0540283
36.9775	2.4581390977443607	1.5678453679315318	0.042399982906673836	0.0664766
30.96	27.5322	5.247116405840555	0.1694805040646174	0.8892839333475807
23.0825	11.664855889724315	3.415385174431182	0.14796426619435427	0.5053549611057864
38.145	75.07165413533838	8.664390003649327	0.22714353135795848	1.9680601424915027
27.465	250.30954887218044	15.821174067438246	0.5760485733638538	9.113764750489002
31.1225	1.4110213032581467	1.1878641771087075	0.038167376563859184	0.045337659354426754
27.2675	9.770369674185456	3.1257590556831882	0.11463313672625611	0.3583155652034641
37.38484848484848	289.9213502809248	17.02707697407059	0.45545395164491326	7.75505
34.455	2.910250626566418	1.7059456692891535	0.0495123	0.0844653
33.09	181.28010025062645	13.464029866671659	0.4068912017730933	5.478395293158853
27.282442748091604	242.52971646673933	15.573365611412946	0.5708200601832949	8.889589495563193
30.5875	17.64645989974937	4.200768965290685	0.1373361329069288	0.5769173649284633
30.13	0.6346867167919801	0.7966722769068723	0.026441164185425567	0.021064942475671426
24.885	6.112055137844616	2.472257093800039	0.0993473	0.2456120208095084
28.6075	11.828013784461154	3.4391879542213384	0.1202198008991117	0.4134584911111126
40.7375	57.44219924812031	7.579063217055278	0.18604635083290036	1.410057054264997
27.9425	125.92400375939849	11.221586508127917	0.40159565207579556	4.5065403510565805
25.7825	0.6618483709273183	0.8135406387681677	0.031554	0.0256704
35.9625	9.464755639097744	3.076484298529369	0.085547	0.26318402889392406
23.55	0.7994987468671676	0.8941469380740324	0.037968022848154245	0.033949
37.8	79.82456140350878	8.934459211586832	0.23636135480388445	2.1117608836907085
39.068062827225134	545.2709458438114	23.351037361192574	0.5977014387547281	13.95694862720021
29.1475	11.339091478696742	3.3673567495435854	0.11552814991143616	0.38902449536655775
23.26	13.511177944862155	3.6757554250605624	0.15802903805075505	0.5808760939321648
33.205	6.579423558897245	2.5650387051460344	0.0772486	0.19814556720063983
31.305	21.621027568922308	4.649841671382189	0.14853351449871233	0.6906573253129631
22.735	5.112556390977442	2.2610962807844874	0.0994544	0.22487602335506673
28.485	88.8519	9.426128832235682	0.33091552860227075	3.119252405192375
23.935	2.657418546365913	1.6301590555421004	0.0681078	0.1110264694533492
21.2675	1.0084649122807023	1.0042235370079224	0.0472187	0.0474181
29	0	0	0	0
31.565	319.3190726817043	17.869501187266092	0.5661175728581053	10.11623864032011
21.68	202.2582456140352	14.221752550724373	0.6559848962511242	9.329254871496088
37.59	2.0520300751879694	1.4324908639108207	0.0381083	0.0545898
26.4025	22.491723057644112	4.742543943670329	0.17962480612329623	0.8518785364129955
23.425	6.310150375939851	2.5120012690959874	0.10723591330185644	0.26937675030693065
27.19	19.422456140350878	4.407091573855809	0.16208501558866528	0.7143235064490944
22.8425	30.398690476190485	5.513500746004347	0.24137028547682376	1.3307952490397497
27.945	3.014511278195491	1.736234799269814	0.0621304	0.10787301049187657
21.96	4.549774436090226	2.1330200271188797	0.0971321	0.20718462823725983
32.15485564304462	127.69964083436936	11.300426577539866	0.3514376398696179	3.971395245930514
33.5475	38.01778822055137	6.165856649367658	0.18379481777681372	1.133252499308484
40.7125	2.972274436090225	1.7240285485136913	0.0423464	0.0730064
22.3075	2.614479949874689	1.616935357358076	0.0724839	0.11720183569986277
27.1525	5.653377192982459	2.3776831565585983	0.0875677	0.20820834888067247
25.4875	11.99483082706767	3.4633554289254906	0.13588446999217227	0.47061621685405275
24.61	46.970325814536324	6.853490046285638	0.27848395149474353	1.9085869896195176
25.28	10.202105263157895	3.19407	0.1263478425340732	0.403564
39.52	2.5209022556390974	1.5877349450204519	0.0401755	0.063788
34.5925	18.32726190476191	4.2810351440699375	0.1237561651823354	0.5298044924409022
22.858585858585858	93.99514128628051	9.695109142566706	0.42413424883522044	4.112027833558008
36.4775	49.81402882205512	7.057905413226726	0.19348654412245153	1.3656097271483825
28.45	6.378446115288218	2.5255585749073846	0.0887718	0.224198
31.9325	227.27613408521296	15.075680219652211	0.4721108657215129	7.117392439840693
35.0525	33.844354636591476	5.817590105584225	0.16596790829710362	0.965533
40.6175	82.64781328320801	9.091084274343078	0.2238218569420343	2.034783363899994
39.69	6.028972431077698	2.4553965934401916	0.061864363654325814	0.15190154777217685
35.5575	22.10194862155388	4.701270958108443	0.13221601513347236	0.6215833121438201
34.34	29.47809523809524	5.429373374349496	0.15810638830371274	0.8584186149707407
22.605	4.26464	2.0650996565489765	0.0913559	0.1886589954204247
34.745	2.0350626566416037	1.4265562227411872	0.041057885242227296	0.0585714
36.155	187.56488721804507	13.695433078878706	0.3787977618276505	5.187799397539623
29	0	0	0	0
27.5375	123.31187343358403	11.104587945240652	0.40325330713538454	4.4779618132940175
22.085	28.103032581453622	5.301229346241645	0.24003755246735997	1.2724941173399873
25.285	1.1817293233082709	1.0870737432705615	0.0429928	0.0467364
33.4175	2.023251879699248	1.4224105875939084	0.0425648	0.0605447
38.615	88.65340852130328	9.415593901677328	0.24383254957082293	2.2958282667694747
35.3775	31.428565162907272	5.606118546990179	0.15846565039898747	0.8883772217626252
24.655	30.56238095238096	5.528325329824662	0.22422735063170401	1.2396017421367251
40.7	5.989974937343357	2.447442529936782	0.0601337	0.14717383138435766
34.67	2.362005012531328	1.536881587023323	0.0443289	0.0681282
27.6525	1.5456077694235586	1.2432247461434953	0.0449589	0.055893961465457324
36.8825	193.06635964912272	13.89483212022091	0.37673238311450985	5.234633217626861
38.085	4.619323308270678	2.149261107513621	0.0564333	0.12128983348485435
39.0675	1.5317731829573926	1.2376482468607115	0.031679740112899764	0.039208374811733344
32.555	31.891704260651636	5.647274055741552	0.17346871619540938	0.9796253804531296
24.545	7.627042606516288	2.761710087340141	0.11251619830271503	0.31073711984177177
27.3825	758.1866604010024	27.53518949273824	1.0055761706468818	27.688730408143975
22.47	22.93142857142856	4.788677121233855	0.21311424660586806	1.0205353169305103
32.395	3.0866917293233067	1.7568983264046063	0.054233626374582684	0.095283
39.355	6.064135338345864	2.462546514960857	0.0625726	0.1540880533184059
28.935	46.281478696741864	6.803049220514421	0.23511488579624748	1.5994981405474984
40.76	12.834486215538842	3.582525117223722	0.0878932	0.3148794459160658
24.7625	7.1138784461152875	2.6671854915088464	0.10771067103518815	0.287284
27.87	23.652230576441106	4.863355896543158	0.17450146740377318	0.8486627404535739
24.09	3.014436090225565	1.7362131465420843	0.0720719	0.125132
33.535	34.13912280701753	5.842869398422108	0.17423197848284205	1.018014695303937
30.655	1.5949624060150378	1.2629182103426326	0.0411978	0.0520294
32.6425	10.796685463659143	3.2858310156882906	0.10066113244047763	0.33075547104722813
26.31	2.8861152882205534	1.6988570534981904	0.0645708	0.10969651418550184
31.85	1.7518796992481205	1.3235859243918093	0.0415569	0.0550041
40.335	1.8423809523809533	1.3573433435873745	0.033651750181910856	0.045677
38.585	1.4915037593984972	1.2212713700887683	0.0316515	0.038655
39.755	1.4686466165413528	1.2118773108451832	0.030483645097350853	0.036942437845336504
25.0625	2.0236528822055138	1.4225515393846064	0.056760161172453125	0.0807443
26.7925	30.179893483709265	5.493622983397137	0.20504331374067883	1.1264306609577033
21.1225	0.8095175438596487	0.8997319288875152	0.0425959	0.0383249
38.2825	92.62926691729321	9.624409951643436	0.251405	2.419624290923874
28.615	21.405288220551377	4.6265849414607505	0.16168390499600738	0.7480443201310983
39.54	25.507167919799496	5.050462149130463	0.1277304539486713	0.6450978229590161
30.5275	258.1796929824561	16.06797102880311	0.5263441496618823	8.457282547947134
22.005	6.842080200501248	2.6157370281626644	0.11887012170700588	0.3109329788912178
36.0975	13.476685463659146	3.6710605366377638	0.10169847043805705	0.37334124146157344
21.405	20.923283208020038	4.574197547988066	0.2136976196210262	0.9774951276813846
37.8567	520.5713697592466	22.816033173171157	0.6026941853948482	13.751090527246221
26.5525	7.91704	2.8137228614154823	0.1059682840190371	0.2981653833293336
25.83	1.3745363408521305	1.1724062183612516	0.0453893	0.0532147
26.0625	3.4923245614035086	1.8687762202584632	0.0717036	0.13399806470612982
29.1325	12.431021303258143	3.5257653499996486	0.12102515575387106	0.4267063006353091
32.565	16.567192982456138	4.070281683428819	0.12498945749819804	0.5087422994766203
23.7775	6.228565162907266	2.495709350647079	0.10496096522540549	0.26195206236598745
32.5475	0.7596428571428565	0.8715749291614902	0.026778552243996934	0.0233395
28.785	6.104035087719297	2.4706345516322923	0.0858306	0.21205610865795718
35.8275	3.942600250626567	1.9855982097661569	0.0554211	0.11004396764012468
25.9075	1.6380388471177945	1.279858916880214	0.0494011	0.0632264
33.53	2.440200501253134	1.5621141127501326	0.046588550932005146	0.0727766
27.355	56.96639097744363	7.547608295178256	0.2759132990377721	2.082485504567488
31.885	2.3075438596491233	1.5190601896070883	0.0476418	0.0723708
27.0425	4.246309523809525	2.0606575464665458	0.0762007	0.15702355639491633
38.365	175.2148120300752	13.236873196872258	0.3450247151537145	4.567048404276689
24.25	47.19047619047619	6.869532457924352	0.28327968898657124	1.9459990181639666
28.655	22.497218045112785	4.743123237394617	0.1655251522385139	0.7851061959557768
30.315	2.161177944862157	1.4700945360289444	0.048494	0.0712907
40.8675	243.8796428571428	15.616646338351355	0.3821287413801029	5.967569409852397
26.8075	37.53929197994987	6.126931693755846	0.22855289354680017	1.4003279671714957
31.4675	20.720745614035085	4.5520045709593795	0.1446573312452333	0.6584808330510872
29.9025	1.4867105263157903	1.2193073961539764	0.0407761	0.049718603003621444
28.835	36.930100250626566	6.077014090046736	0.21075131229570787	1.2807386943168568
30.63	5.807619047619052	2.4099002152825855	0.0786778	0.18960558431665203
41.1125	14.892073934837088	3.859024997954417	0.093865	0.36222739884067107
34.505	20.88719298245613	4.570250866468506	0.13245184368840765	0.6053381533822961
25.1525	20.891472431077695	4.5707190277983285	0.1817202674803033	0.8305922843088239
23.09	36.55829573934837	6.046345651660047	0.26185992428150917	1.5832956145235326
24.4725	1.8588909774436078	1.363411521677739	0.055711983723679186	0.0759584
29.4375	3.3344298245614037	1.8260421201498622	0.0620312	0.11327150147130034
30.4575	1.4668609022556394	1.2111403313636449	0.0397649	0.0481609
21.6525	349.6959837092732	18.700159991542137	0.8636490008794429	16.150374492981097
39.04	1.3116791979949884	1.145285640351344	0.0293362	0.0335983
35.9725	241.44034461152881	15.538350768711872	0.43195081711618244	6.711803311182955
34.4275	1.3731766917293238	1.171826220789296	0.034037505505462085	0.039886
35.25961538461539	890.296	29.83782376754017	0.8462322530199556	25.249728832017897
33.7925	187.11222431077692	13.678897042918955	0.4047909164139663	5.5370932695354576
24.7025	26.47016917293233	5.144916828572871	0.2082751473969384	1.0715583108160036
30.98	18.95197994987468	4.353387181250328	0.14052250423661486	0.6117488686208741
29.475	106.37531328320806	10.31384085989347	0.34991826496669953	3.609001298836575
29	0	0	0	0
22.8375	32.04620927318295	5.66094	0.24787902079315383	1.4032275543813006
26.09	3.6660651629072687	1.9146971465240314	0.0733882	0.14051610436593595
26.5275	1.638339598997493	1.279976405640937	0.0482509	0.061760045198284534
32.7475	7.958640350877193	2.821106228215661	0.0861472	0.24303047105510933
23.69281045751634	183.19712846887387	13.535033375240486	0.5712717534929088	7.732182249858676
35.99	42.826967418546374	6.54423	0.18183472114660792	1.1899685306625833
32.6925	42.22350250626566	6.497961411570991	0.19876000341273964	1.2915348323397005
24.895	37.34233082706766	6.1108371625389974	0.24546443713753757	1.499993204541782
34.3875	3.5061090225563927	1.8724606865182492	0.054451782959454714	0.10195882290240327
21.9475	2.180194235588972	1.476548081028509	0.0672764	0.0993368
36.235	1.3732080200501244	1.1718395880196761	0.03234	0.0378973
38.34	1.422957393483709	1.1928777780995456	0.031113139752205154	0.0371142
39.0625	19.99357769423559	4.471417861734194	0.11446829726039537	0.5118355889724311
30.395	3.041578947368421	1.7440123128488574	0.0573783	0.10006839767621059
22.795	2.784937343358398	1.6688131541183386	0.0732096	0.1221731670699012
32.0675	56.960344611528846	7.547207736078877	0.2353537923467335	1.7762639623147687
25.7575	9.136535087719293	3.0226701916880203	0.1173510702392709	0.3547135819749313
24.7575	28.780645363408517	5.364759581137679	0.21669229854135832	1.1625020847584981
35.12	29.619649122807026	5.44239	0.15496565188532974	0.8433840866402912
31.065	38.42182957393483	6.198534469851308	0.19953434636572695	1.2368205238672083
24.8875	2.255482456140351	1.5018263735000632	0.0603446	0.0906271
27.1525	1.9340789473684221	1.3907116693867287	0.0512185	0.0712302
27.5725	1.017286967418546	1.0086064482336736	0.0365802	0.036895
24.1925	21.649567669172928	4.652909591768674	0.19232859736565772	0.894888
35.1225	2.203001253132833	1.4842510748296034	0.042259266135087285	0.0627234
32.2025	1.2446052631578943	1.1156187803895623	0.0346439	0.0386493
34.135	40.83887218045112	6.390529882603721	0.18721341387443155	1.1963929157888127
25.12	6.782556390977439	2.6043341550149512	0.10367572273148691	0.2700062257554713
23.8275	0.7696679197994991	0.8773071980780159	0.036819103895835315	0.0323017
33.54	22.42947368421053	4.735976529102581	0.14120383211397083	0.6687380347111072
36.9225	19.901246867167917	4.461081356259704	0.12082284125559492	0.5390005245356603
33.14	239.14827067669177	15.46441950661879	0.46663909193176795	7.216302675820512
25.7575	20.023753132832084	4.474790847942738	0.173728	0.7773950551424667
24.2575	5.399692982456141	2.323723947128002	0.095794	0.2225989068311302
36.675	0.4204260651629072	0.6484027029268981	0.017679691968013583	0.011463560058974975
21.185	66.87796992481205	8.177895201383548	0.38602290306271175	3.1568548465806963
26.3775	411.99999373433593	20.29778297584088	0.7695112492025734	15.619372333782046
39.9175	2.451823308270677	1.5658299103895919	0.0392267	0.0614223
28.895	606.39	24.625	0.8522230936794601	20.985981999470045
27.31	6.50015	2.549539247773968	0.0933555	0.2380135619165086
35.0575	60.80620927318297	7.797833626923761	0.22242982605501707	1.7344707772426151
35.5	1.418546365914787	1.191027441293771	0.0335501	0.0399591
37.45	296.8496240601503	17.229324538708717	0.46006207045951175	7.926558719897203
35.805	23.19496240601504	4.816114866364281	0.13450956197079406	0.6478135010756889
40.56	6.708170426065166	2.590013595729792	0.0638564	0.16538881721067963
37.6775	43.61252506265666	6.60398	0.17527643746547275	1.1575217321387208
38.0225	31.626058897243123	5.623705086261469	0.1479046639821545	0.8317722111182358
37.0275	5.871422305764408	2.423101794346331	0.0654406	0.1585692338333511
22.41	14.668571428571427	3.829957105317425	0.17090393151795738	0.6545547268438834
35.235	1519.222832080201	38.97720913662497	1.1062071558571016	43.116867662273336
40.4025	1.3739285714285723	1.1721469922448176	0.029011744130804217	0.034006
22.315	27.083483709273196	5.204179446298253	0.23321440494278525	1.213689612783921
40.6225	41.19798872180452	6.418565939663199	0.15800519268048985	1.014166748028913
21.3275	11.453878446115292	3.384357907508497	0.15868516738991897	0.5370474010603817
30.32	574.7444611528822	23.97382867113391	0.7906935577550761	18.955951884989517
24.0375	7.31939	2.705437530340784	0.11255070329030822	0.3044988967478498
24.1675	2.4605952380952374	1.56863	0.0649065	0.10181422315486655
37.57	2.406115288220551	1.551165783602949	0.041287351173887384	0.0640435
36.29	0.5623057644110276	0.7498704984269134	0.020663281852491416	0.015494785461863534
28.825	15.934210526315782	3.9917678447419487	0.13848283936658973	0.5527913452321174
40.02	631.5284210526315	25.130229228016038	0.6279417598204906	15.78032036613272
22.005	147.20799498746868	12.132930189672596	0.5513715150953237	6.6897521012255705
21.97	77.34746867167918	8.794740966718644	0.400307	3.5205948416786157
29.1525	147.81377819548877	12.157868982493962	0.4170437863817498	5.0703637147925145
26.9825	4.297938596491227	2.0731470272248487	0.076833	0.15928615200560464
26.0375	1.2692669172932327	1.1266174671525524	0.043269	0.048747649247939805
38.9625	0.8181390977443607	0.9045104188147092	0.023214896857612043	0.020998116079418948
38.05	15.265664160401007	3.907129913427631	0.10268409759336745	0.40120010934036815
28.7175	57.03026942355892	7.551838810750592	0.26296992463656627	1.9859064829305795
38.605	0.9463408521303261	0.9728005202148723	0.025198821919825733	0.0245134
37.6375	6.086309523809524	2.4670446943275115	0.0655475	0.16170865556451738
33.32	112.52892230576438	10.607965040749539	0.3183662977415828	3.3772185565955697
30.286501377410467	1128.6359222562135	33.59517706838607	1.109245886467541	37.265311968255915
36.015	51.71406015037592	7.191248858882296	0.1996737153653282	1.4359033777697048
40.7875	30.338189223057643	5.508011367368231	0.1350416516670115	0.7438109524500801
24.9175	45.644805764411025	6.756093972437848	0.27113851600031497	1.831837293645471
31.1875	452.29808897243106	21.267300932944714	0.6819174647837984	14.50254393498777
29.85049833887043	92.26757475083058	9.605601217562103	0.32179031346535264	3.0909894268224822
27.985	4.841879699248119	2.200427162904539	0.0786288	0.1730169626316998
36.1725	26.323552631578938	5.130648363665058	0.14183836792218005	0.7277227902848555
32.915	4.108045112781955	2.0268312985500185	0.0615777	0.12480768989159821
29	0	0	0	0
21.8725	0.5175375939849622	0.7194008576481976	0.032890655281664086	0.0236616
28.23	0.8391979949874693	0.9160775049019975	0.0324505	0.0297272
30.17	13.294335839598997	3.6461398546406576	0.12085316057807946	0.44064752534302276
47.1	8.781954887218047	2.963436330886501	0.062918	0.18645339463307956
57.74	11.190375939849634	3.345201928112806	0.0579356	0.1938063030801807
58.615	379.2649373433585	19.474725603801417	0.33224815497400695	6.470441650488074
41.6	7.308270676691731	2.703381341337498	0.0649851	0.17567958357432045
48.935	73.67997493734335	8.583704033652566	0.17541032049969482	1.50567
58.355	60.896215538847116	7.803602728153652	0.13372637697118758	1.0435475201584632
59.045	52.454110275689196	7.242520988971257	0.1226610380044247	0.888375
44.395	3.9688972431077683	1.9922091363879868	0.0448746	0.0893996
44.115	2.22233	1.490748411727368	0.0337923	0.0503759
52.675	39.27255639097744	6.266781980488665	0.1189707067961778	0.7455634815562875
55.6375	4.3820488721804525	2.093334390913323	0.037624522865213623	0.0787607
45.71	159.69513784461154	12.637054160072731	0.2764614780151549	3.4936586708512696
59.14	1.2685714285714291	1.1263087625386874	0.019044788003697792	0.021450311609256496
46.015	42.57120300751877	6.524661141202566	0.1417942223449433	0.9251592525810881
41.8025	1.1664097744360904	1.0800045251924135	0.025835883624003672	0.027902871226268534
53.53	103.85874686716792	10.191111169404833	0.19038130337016312	1.9401970272215192
60.35	0.6040100250626563	0.7771808187691307	0.012877892605950798	0.010008451119513775
60.1875	6.819392230576441	2.611396605377368	0.0433877	0.11330246696700214
59.8025	51.39197368421054	7.168819546076644	0.11987491402661501	0.8593616267582549
49.6875	177.01738721804512	13.304788131272332	0.26776932088095257	3.5626140823757506
60.465	17.31706766917294	4.161378097358247	0.0688229	0.2863982083713378
54.985	37.68398496240601	6.138728285435511	0.11164368983241814	0.6853502766646542
44.1275	207.55513157894737	14.406773808835458	0.32648062566053954	4.703532526858475
56.8025	579.462	24.07202004657704	0.42378451734654354	10.201349396994972
56.95	7.496240601503758	2.7379263323734184	0.048076	0.13162845656723016
49.76	2.4936340852130323	1.579124467929312	0.0317348	0.050113225185149365
42.9725	4.477938596491228	2.1161140320151057	0.049243447135147035	0.1042047494674787
60.03	0.7660150375939849	0.8752228502467156	0.014579757625299278	0.012760537024720721
54.5425	5.627261904761898	2.3721850485916773	0.043492415063330014	0.10317205674037491
46.1475	223.34911654135342	14.944869238014544	0.32385002953604297	4.839896344143311
51.55	6.413533834586466	2.5324955744455835	0.049127	0.12441384742165792
49.725	3.1121553884711792	1.7641302073461527	0.035477731671114184	0.0625873
55.1625	9.184053884711776	3.030520398332896	0.0549381	0.16649089299273556
61.285	10.179223057644112	3.19049	0.052059875498341845	0.16609648458259138
55.03	18.675789473684215	4.32155	0.0785308	0.3393746951423626
46.13597733711048	836.6405485449395	28.924739385946754	0.6269454134372593	18.134232692887366
52.4575	19.747562656641612	4.443822977644543	0.0847128	0.37644879486520727
43.635	3.5757142857142856	1.890955918501086	0.0433358	0.081946
60.2025	27.274680451127818	5.222516677917632	0.0867492	0.45304896725431365
48.3475	134.2273120300752	11.585651126720293	0.23963288953348766	2.776303056622891
46.4975	97.89473057644106	9.894176599214362	0.21278943167297942	2.105376215418916
44.7025	7.9187907268170425	2.814034599434954	0.0629503	0.17714424756595365
44.96	28.2089	5.311207236190695	0.1181318335451667	0.627423
51.6225	963.6741791979953	31.043101958373864	0.6013482872463337	18.667716193481432
44.0075	2.543803258145363	1.5949304869320677	0.0362422	0.0578039
54.95	25.81203007518798	5.080554111038281	0.0924578	0.4697366710680251
49.2725	127.1962343358396	11.278130799730938	0.2288930092796375	2.581485297799779
55.8525	0.7726754385964916	0.8790195894270455	0.015738231760924676	0.013834214020795696
56.6525	3.415281954887216	1.848048147340111	0.0326208	0.0602848
42.77	11.836691729323311	3.4404493499139486	0.0804407	0.2767522031639773
48.525	4.074561403508772	2.018554285499593	0.041598233601228086	0.0839683
56.9125	1.508615288220552	1.2282570122822634	0.021581498129273242	0.026507626412836403
49.16	0.2951378446115288	0.543266	0.011050974491260414	0.00600362
56.9275	22.02731203007518	4.693326328956381	0.0824439	0.38693622642967246
61.1925	781.444	27.954320844633518	0.45682593201182364	12.770258673607255
59.41	25.71619047619048	5.071113336949834	0.0853579	0.4328596276079866
52.9275	13.791723057644106	3.7137209181148907	0.0701662	0.2605776403125805
42.9275	129.6864598997494	11.387996307505082	0.2652844052764564	3.0210578277269673
43.5475	158.31352756892232	12.582270366230505	0.2889320940635055	3.63542
46.26854219948849	301.0482129975736	17.350740992752257	0.3750008141156449	6.50654
48.185	1.8504010025062647	1.360294454339304	0.0282307	0.038402013126621656
49.29	1.1888721804511277	1.0903541536817878	0.022121204172890804	0.0241199
51.5425	15.441798245614038	3.929605354945206	0.0762401	0.2995935052745606
45.275	16.43045112781955	4.053449287683213	0.0895295	0.36290339321523024
56.1975	172.2190413533835	13.123225264902812	0.23351973423911762	3.064532076220179
51.2675	961.2390413533836	31.003855265972707	0.6047467745837559	18.749481471758592
58.215	0.7456390977443603	0.8635039651005433	0.014833014946329008	0.012808367220550723
49.085	120.85491228070174	10.993403125543143	0.22396665224698264	2.462155694829413
59.8225	2.4370864661654132	1.5611170571630473	0.026095817746885325	0.0407386
56.635	3.986741854636593	1.9966827125601585	0.0352553	0.0703936
43.88	4.211127819548873	2.052103267272111	0.046766254951506624	0.0959692
50.1625	2.69283	1.6409831853301666	0.032713345334266966	0.053682
60.285	40.284486215538834	6.347006082834555	0.10528333885435108	0.6682339921296979
49.075	10.72117794486216	3.274320989894265	0.0667208	0.21846516443937156
58.8675	9.458590225563912	3.0754821127042686	0.0522441	0.16067592857797447
56.3675	28.207963659147875	5.3111169878988616	0.094223	0.5004295677322549
45	0	0	0	0
53.74	0.7592982456140356	0.8713772120121317	0.016214685746411085	0.014129107659360542
60.1825	0.9916729323308272	0.9958277623820433	0.0165468	0.0164778
58.2	4.406015037593986	2.0990509849915475	0.036066168127002536	0.0757047
46.4875	196.87703634085216	14.031287764879322	0.3018292608739838	4.235053215183698
43.8125	0.669016	0.817934	0.018668967997404508	0.01527
58.96	3.27659	1.8101357625042216	0.030701081453599417	0.0555731
47.675	68.59586466165413	8.282262049805846	0.17372337807668267	1.4388225414085818
47.2725	3.847863408521302	1.9615971575533295	0.0414955	0.0813975
57.5875	184.7091165413534	13.59077321352076	0.2360021395879446	3.207451557045425
48.5875	4.468515037593985	2.1138862404571315	0.043506791673931185	0.0919684
53.01	1.1327318295739346	1.064298750151448	0.020077320319778307	0.021368266922730327
54.03	31.59308270676691	5.6207724297259105	0.10403058355961337	0.5847322359201723
44.8275	5.070419799498749	2.251759267661343	0.0502316	0.11310958227647648
51.075	95.0269	9.748176360524551	0.19086003642730398	1.8605372952694996
60.0575	6.440294486215539	2.5377735293393573	0.0422557	0.10723547410757256
46.27	14.438195488721814	3.799762556887182	0.0821215	0.3120422625615261
59.2825	60.839793233082716	7.79999	0.13157317497911136	1.026269020926626
55.1375	9.106359649122814	3.0176745432738126	0.05473	0.16515728223301407
48.0725	32.07242481203008	5.663252140954884	0.1178064827282726	0.6671678155292543
55.1725	46.10300125313284	6.789919090323009	0.12306709121977451	0.8356155920636701
44.19	37.70315789473685	6.140289724006258	0.13895201909948535	0.8532056550064913
59.755	182.3408270676692	13.503363546452759	0.22597880589829736	3.051473969837992
49.505	0.7368170426065167	0.8583804765991109	0.0173393	0.0148837
52.1	464.3258145363408	21.548220681447013	0.4135934871678889	8.912203733902894
57.7675	111.56736215538842	10.56254524986229	0.18284580862703578	1.9313171273707261
50.8275	28.28345238095238	5.318218910589557	0.10463270691239107	0.55646
44.1225	30.51879072681706	5.5243814791175545	0.12520554091716368	0.6916831713256741
41.9775	0.3979887218045112	0.6308634731893353	0.015028609926492414	0.009481
60.615	56.904035087719315	7.543476326450512	0.12444900315846757	0.9387781091762651
56.4725	4.62581	2.1507692276663923	0.038085249062223075	0.0819126
42.2125	17.561246867167917	4.190614139618192	0.0992742	0.4160200619998322
50.22	0.948972	0.9741521601257654	0.019397693351767532	0.0188963
50.0325	22.201948621553882	4.711894377164442	0.0941767	0.4437505345835983
56.3175	5.876384711779449	2.424125556108728	0.0430439	0.10434384892403692
49.247093023255815	850.8046562478811	29.168555950678826	0.5922899030183293	17.27624117521227
50.9675	49.81097117794487	7.057688798604318	0.13847429829998173	0.977309
41.35	196.47869674185466	14.017085886226662	0.3389863575871018	4.751600888557549
55.965	0.6052882205513785	0.7780027124318902	0.013901594075438044	0.010815477897817895
56.36	3.589373433583959	1.8945641803813242	0.033615404194132795	0.0636865
47.5725	12.671422305764413	3.5596941309281633	0.0748267	0.26636023555130406
46.15	2.9097744360902245	1.7058060956891392	0.0369622	0.0630504
44.88	37.4242	6.117528945661189	0.13630857722061474	0.833872
47.47	905.1168922305768	30.085160664862283	0.6337720805743056	19.067134868982027
43.595	153.23406015037597	12.378774581935643	0.2839494112154064	3.514945754108865
60.325	0.8966165413533833	0.9468983796339412	0.0156966	0.014863100561183312
47.7175	41.49142230576442	6.44138	0.13498996323714255	0.8695221314143535
52.715	6.735614035087715	2.595306154404084	0.049232782972665916	0.12777414464740044
57.9375	49.171522556390975	7.01224	0.12103112678878637	0.8486994184490352
46.3525	1.1210463659147867	1.0587947704417446	0.022842236566350135	0.024185240621644715
58.18	1.6166416040100262	1.2714722191263268	0.021854111707224594	0.027786895909419494
53.1825	25.21723684210527	5.021676696294303	0.0944235	0.47416418637907715
56.5625	831.3795426065163	28.833652952869436	0.5097662400507303	14.698422852711891
48.5775	5.4075125313283205	2.3254058852871946	0.04787	0.11131722569766497
57.8025	5.266660401002507	2.2949205652925126	0.0397028	0.0911148
53.535	16.279473684210526	4.034782978576485	0.0753672	0.30409029016924494
51.965	23.27696741854635	4.824620961127034	0.0928437	0.4479354838554094
54.94	17.926215538847117	4.2339361755755265	0.0770647	0.32628714122401015
53.3625	4.336936090225563	2.0825311738904566	0.0390261	0.0812731
52.55	3.807017543859648	1.9511580007420333	0.0371296	0.0724456
60.58	72.22416040100248	8.498479887662409	0.14028524079997373	1.192211297474455
47.6575	1.9701190476190467	1.403609293079469	0.029452012654450382	0.0413391
57.26	3.170325814536344	1.780540876963049	0.031095719122651924	0.055367198996443316
54.79	4.341754385964914	2.083687689161913	0.038030437838326575	0.0792436
41.23	4.012130325814536	2.0030302857956332	0.0485819	0.0973109
44.7625	1.690319548872181	1.3001228976032153	0.029044912540702936	0.037762
58.1475	34.36164786967418	5.861880915685185	0.1008105407057085	0.5909393846626971
47.5625	9.264254385964913	3.04372	0.0639942	0.19478064412015586
55.18	15.165513784461158	3.89429	0.0705743	0.2748371472356136
44.015	41.84939849624058	6.469111105572432	0.14697514723554317	0.9507985572245957
46.485	9.678972431077689	3.1111046962578564	0.0669271	0.208217
48.23	60.493333333333354	7.777746031681245	0.16126365398468268	1.2542677448337831
46.98	7.809122807017547	2.7944807759255648	0.0594823	0.16622228197142502
56.0575	16.34004385964912	4.042282011395187	0.0721096	0.29148720259820937
48.525	8.97682	2.996133682365745	0.0617441	0.18499365363434353
53.2625	5.24671	2.2905699129945347	0.043005302285745776	0.0985067
50.9975	4.238088972431078	2.0586619373833766	0.0403679	0.0831039
57.3975	60.75638471177945	7.794638202750622	0.1358010053181867	1.0585197040250784
41.49	53.227969924812015	7.295750127629922	0.1758435798416467	1.282910820072596
57.6375	83.52991854636592	9.139470364652754	0.1585681260403861	1.4492286887246308
43.215	161.04639097744368	12.69040546938685	0.29365742148297697	3.7266317477136104
59.285	6.409799498746866	2.5317581833079688	0.0427049	0.10811840261021954
49.235	3.899523809523809	1.9747211979223318	0.0401081	0.0792023
59.905	390.6676441102759	19.765314166748677	0.3299443146106114	6.521453035811299
46.255	61.39345864661653	7.835397797598826	0.16939569338663552	1.3272826428843698
45.355	34.34483709273184	5.860446833879806	0.1292128063913528	0.7572447821129278
52.36	0.912682	0.955344	0.018245679189262606	0.017430895803297403
49.4625	23.271773182957386	4.824082626049992	0.0975301	0.47049326627156707
60.535	235.84338345864657	15.357193215514565	0.25369114091871753	3.895983868153078
41.47	4.525413533834586	2.1273019376277045	0.0512974	0.10912499478742671
44.5025	248.2105200501253	15.754698348433248	0.3540182764661142	5.577451155555875
49.4875	8.947211779448617	2.9911890243594796	0.060443324563970294	0.1807974090315457
44.8425	4.5089661654135345	2.1234326373618577	0.0473531	0.10055117724064301
55.46	36.73022556390978	6.0605466390342855	0.10927779731399721	0.6622831872324157
61	0	0	0	0
49.915	1115.356165413534	33.39694844463389	0.6690763987705879	22.345109995262625
53.3	19.162907268170425	4.377545804234425	0.0821303	0.3595292170388448
52.7975	23.3449	4.831651466085307	0.0915129	0.44215835768216866
52.39	65.45152882205515	8.090211914533214	0.15442282715276223	1.2493133961071798
42.1575	5.290921052631581	2.300200220118149	0.0545621	0.12550367200691648
52.1125	30.075031328320808	5.4840706895809435	0.10523522551366647	0.577117
58.4125	20.42841478696742	4.5197803914534855	0.0773769	0.3497267671640046
53.3025	1.2992418546365918	1.1398429078766037	0.0213844	0.024374876499912608
43.08	4.830676691729323	2.1978800448908316	0.0510186	0.11213269943661382
50.1325	460.6014473684211	21.46162732339794	0.42809808653863146	9.187681591151868
45.5625	603.906	24.57449609648161	0.539358	13.254449566990179
52.0625	3.382048872180451	1.8390347664414752	0.0353236	0.0649613
45.625	19.854010025062657	4.455783884465522	0.097661	0.43515638411096236
42.99	2.806917293233084	1.6753857147633449	0.0389715	0.0652923
47.85	89.44110275689225	9.457330635908436	0.19764536334186908	1.8691975497783124
55.375	5.914160401002507	2.4319046858383464	0.043917	0.1068019936975622
55.01	11.398395989974935	3.3761510614862797	0.0613734	0.20720588965597048
57.53	132.7559899749373	11.521978561641976	0.20027774311910265	2.3076
52.3225	12.885708020050126	3.5896668397011617	0.0686066	0.24627470055999096
51.3625	13.03367794486216	3.610218545304724	0.070289	0.25375863606448595
55.3275	33.318540100250615	5.77222	0.10432825300544486	0.6022057765171138
46.025	3.4379699248120317	1.8541763467405228	0.0402863	0.0746979
54.63	73.02566416040099	8.54551	0.15642514176691397	1.3367319084825369
48.435	3.0483959899749378	1.7459656325297293	0.0360476	0.0629379
60.485	5.413308270676691	2.3266517295626112	0.0384666	0.0894984
44.8775	44.097738095238114	6.640612780100803	0.14797198551837343	0.9826246581302015
52.2225	5.767412280701754	2.4015437286674075	0.0459868	0.11043922218778791
44.305	69.72127819548875	8.349926837732697	0.18846466172514834	1.5736661369030303
44.51767676767677	151.03006648766143	12.289429054584327	0.276057	3.3925864387721325
43.3675	9.997437343358392	3.1618724426134577	0.0729088	0.23052832981745297
48.0975	34.86515664160402	5.904672441516466	0.1227646435161176	0.7248850073622126
50.9325	15.832525062656636	3.979010563275327	0.0781232	0.31085309110404236
59.075	77.6234	8.810416198112318	0.14913950398835915	1.3139811017174758
45.535	24.209298245614026	4.9202945283401505	0.10805522188075438	0.5316635169784567
60.1925	45.09317669172931	6.715145321713396	0.11156116329631426	0.749149
61.0175	13.766610275689217	3.7103382966636906	0.060807773125147555	0.2256174093610721
49.5	17.1328	4.139182537675827	0.0836198	0.3461178198020303
58.325	1.1271929824561406	1.061693450321768	0.0182031	0.019326069137696366
60.0675	68.9052	8.30092	0.1381931330544554	1.1471295919909652
44.3425	1.6142293233082698	1.270523247842506	0.028652494736257673	0.0364037
50.8925	17.59994360902256	4.195228671839303	0.0824331	0.3458258802185501
48.24	2.057543859649121	1.4344141172092253	0.029734952678466528	0.0426522
45.8675	73.2832	8.560557904078022	0.18663667965505037	1.5977141032119193
53.125	2.0895989974937343	1.4455445332101444	0.027210250036896835	0.0393336
59.2675	1031.414479949875	32.11564229390213	0.5418761090631818	17.40269928628464
43.4125	18.30310150375939	4.278212419195591	0.0985479	0.42160901822653357
56.8275	194.99021929824562	13.963889834077237	0.24572416231713937	3.4312651321674474
42.92	3.7128822055137833	1.9268840664434856	0.0448948	0.086507
54.985	10.155162907268169	3.18672	0.057956108653108844	0.18468969550364953
58.83	1.8056140350877194	1.3437313850199821	0.022840921044024853	0.030692062469619575
58.9225	5.159392230576441	2.271429556595679	0.0385494	0.0875623
58.895	34.229548872180445	5.850602436688075	0.0993395	0.5811961774714397
53.1175	0.9610964912280698	0.9803552882644485	0.0184564	0.0180938
44.26	18.8946	4.346796129504891	0.0982105	0.42690096230182334
52.6825	30.944053884711774	5.562737984546079	0.10558986351342627	0.5873687445491724
59.7025	22.821046365914793	4.777137884331453	0.0800157	0.38224607622653645
54.315	547.018	23.388422794237428	0.43060706608188215	10.071220119709196
43.58	47.19659147869674	6.869977545719982	0.15764060453694315	1.0829874134625228
48.0125	11.31062030075188	3.363126566270125	0.0700469	0.23557657486595948
41.325	128.67606516290724	11.343547291870706	0.2744960022231266	3.113758382647483
48.255	0.8771679197994988	0.9365724316888143	0.019408816323465222	0.018177762300269375
49.215	48.28448621553886	6.9487	0.14119077361441448	0.9810928825670804
60.0675	37.902700501253136	6.1565169130973025	0.10249331024426357	0.6310017979981377
59.645	3.091704260651628	1.7583242763073106	0.029479826914365168	0.0518351
46.8425	1.8021992481203013	1.3424601476842064	0.028659020071179087	0.038473592317239715
58.5925	0.4626002506265661	0.6801472271696519	0.011608093649693252	0.00789521
48.48	1.5935839598997492	1.2623723539034548	0.026039	0.032871
50.9625	21.284304511278187	4.61349	0.0905272	0.41764639708174023
55.35	1.1754385964912284	1.0841764600337107	0.019587650587781585	0.021236469674638273
54.595	49.7253	7.051616000644916	0.1291623042521278	0.9108029713444711
53.035	8.495012531328324	2.914620478094588	0.054956547149893245	0.16017747772844962
60.1425	4.027261904761906	2.0068039029167513	0.033367483940919505	0.066962
49.4775	5.618540100250629	2.3703459874563944	0.0479076	0.11355747764641766
57.8575	68.92951754385966	8.302380233635391	0.14349704417984516	1.191367023183851
41.705	2.4490977443609023	1.564959342718175	0.037524501683687206	0.0587243
52.755	2.5914536340852123	1.6097992527284923	0.030514628996843755	0.0491224
47.64	799.8851127819551	28.28224023626762	0.5936658319955419	16.79019968056161
60.765	1561.518571428571	39.51605460352249	0.6503094643877642	25.697664303934353
47.415	4.037869674185464	2.0094451159923388	0.042379945502316545	0.0851602
54.135	19.345137844611525	4.398310794454108	0.0812471	0.3573499186221765
55.9325	116.31372807017543	10.784884239998844	0.19281963509585384	2.079537443707602
49.4875	27.308114035087733	5.225716604934459	0.10559669825581125	0.5518184195016466
44.09	0.19739348370927315	0.44429	0.010076885110304605	0.00447706
41.7	12.802005012531334	3.5779889620471628	0.0858031	0.30700251828612307
52.9825	40.39317669172932	6.35556	0.11995588462922473	0.7623871408810329
44.8625	8.414630325814542	2.9008	0.0646598	0.18756489999029352
47.9	1.649122807017544	1.2841817655680772	0.0268096	0.0344285
42.910614525139664	586.5914276325057	24.219649618285267	0.5644209454072469	13.670077534984834
55.7375	23.417136591478705	4.839125601953178	0.0868199	0.4201325246284585
47.4975	83.38846491228068	9.131728473420608	0.1922570340211718	1.7556390317865294
49.2625	42.29934210526318	6.503794439038121	0.13202323144456982	0.8586519584930358
59.19	53.96882205513782	7.346347531606289	0.12411467362065028	0.9117895261891844
45.125	29.29260651629073	5.4122644536543785	0.11993937847433525	0.6491436347100439
54.8375	20.076284461152888	4.480656699765436	0.0817079	0.3661050277848715
41.9725	189.44034461152884	13.76373294609892	0.3279226385394942	4.513439623837724
45.4125	4.348214285714286	2.0852372252849998	0.045917692822130464	0.0957493
43.6225	99.51879072681709	9.975910521191391	0.22868727196266583	2.281363762434915
51.4175	1.782650375939851	1.3351593073262273	0.025967021098385324	0.0346701
52.095	76.95837092731824	8.772592030142416	0.16839604626437119	1.4772698133663162
45.005	2.481177944862156	1.5751755282704705	0.035	0.055131161978939136
46.375	126.36528822055138	11.241231614932207	0.24239852538937373	2.7248579670199757
53.35	79.39598997493735	8.910442748535976	0.1670186082199808	1.488209746484299
61.1475	6.471923558897238	2.543997554813534	0.0416043	0.10584118007927124
53.2025	117.20951754385963	10.826334446333146	0.20349296454740182	2.203082891665986
55.7375	8.008615288220552	2.829949697118405	0.050772813583644855	0.143685
58.3225	46.168916040100264	6.794771227944342	0.11650342883011432	0.7916141461717222
59.07	219.40862155388476	14.812448195821133	0.25076093102795216	3.7143833003874174
47.045	7.9378195488721826	2.817413627579767	0.0598876	0.16872822933089981
41.36	110.7071679197995	10.521747379584795	0.25439427900350087	2.676672338486448
44.645	359.8636340852131	18.970072063258304	0.4249092185744944	8.060558496700931
47.7375	3.1314223057644117	1.769582523016209	0.037069	0.0655967
51.885	15.701027568922306	3.962452216610606	0.0763699	0.3026120761091319
43.465	56.55516290726818	7.52032	0.1730200546645878	1.3011656023758928
48.07	1.8046115288220557	1.3433583024725964	0.027945876897703274	0.0375413
47.5625	96.10134711779449	9.803129455321626	0.20611047475052038	2.0205276660771507
59.12	0.567018	0.7530056731922071	0.012736902455889838	0.00959096
51.03	1053.8286716791984	32.46272742206357	0.6361498612985219	20.651159546917466
48.76	607.8821052631578	24.655265264506035	0.5056453089521337	12.466819221967961
45.0375	3.018640350877195	1.737423480581863	0.0385773	0.067025
47.0575	28.319993734335824	5.3216532895647966	0.1130883130120554	0.6018167929519381
56.875	0.8515037593984962	0.9227696133913904	0.016224520675013458	0.014971494670742791
61.0875	57.212875939849624	7.563919350432659	0.12382106569155162	0.9365725547755208
55.325	18.129699248120293	4.2579	0.0769616	0.32769451871884847
44.72	2.402606516290727	1.5500343597129476	0.0346609	0.0537255
45.785	18.048897243107778	4.2483993742476445	0.0927902	0.3942098338562363
48.4025	6.767412280701754	2.6014250480653396	0.053745675286717406	0.13981534591605296
53.3	54.03007518796991	7.350515300845915	0.13790835461249373	1.0136974706936195
52.0175	123.22525689223058	11.100687226123911	0.2134029360527498	2.3689192462580975
42.9	22.686716791979947	4.763057504584628	0.11102698145884915	0.5288278972489499
43.61	1665.822456140351	40.814488311632076	0.9358974618581077	38.19817601789386
47.2825	17.90746240601504	4.231720974499032	0.0894987	0.37873340889367185
57.625	144.83145363408522	12.034594036945544	0.20884328046760162	2.5133440977715438
52.275	825.2976190476189	28.727993648140814	0.549555	15.787615859351869
48.9675	68.88866541353383	8.29992	0.1694985368425088	1.4068242285910824
60.095	104.08619047619042	10.20226398777205	0.16976893232002746	1.7320274644511262
54.315	2.4218295739348377	1.556222854842724	0.0286518	0.044588595672187016
58.62	80.99809523809525	8.999894179272069	0.15352941281596844	1.3817484687494925
53.1875	29.972274436090224	5.474694003877315	0.10293196717043131	0.5635210234752569
51.07	36.070275689223045	6.005853452193372	0.11760042005469692	0.7062908887648922
52.8325	3.5884147869674208	1.8943111642408226	0.035855035522468603	0.0679206
47.475	1.2424812030075185	1.1146664088450493	0.023479	0.026171273365087278
43.885	20.337619047619047	4.509724941459185	0.10276233203735183	0.46342985183135577
42.9975	8.759392230576445	2.959627042479583	0.0688325	0.20371864016690377
60.7775	19.281196741854632	4.391035953149852	0.0722477	0.3172423469516619
44.2425	85.68290100250626	9.256505874384041	0.20922203479423726	1.936664994123439
44.115	22.167192982456147	4.708204857741021	0.10672571365161557	0.5024865234604136
59.5575	83.58565789473685	9.142519231302543	0.1535074378760449	1.403444702929721
50.66	1.352781954887217	1.163091550518366	0.022958775178017494	0.026703157419802944
47.2225	44.56440476190477	6.675657627672705	0.14136603584462293	0.943711
58.5775	1.6180388471177953	1.2720215592189448	0.0217152	0.0276222
43.29	207.32421052631577	14.398757256316108	0.33261162523252735	4.789194052351947
55.025	2.8464912280701764	1.6871547730039993	0.030661604234511575	0.0517309
51.2375	615.8406954887218	24.816137803629353	0.484335	12.01933535962375
60.5675	1.4039536340852126	1.1848854940816909	0.019563057647776296	0.023179983226734015
43.7325	69.77036967418546	8.352865955717562	0.19099905003641596	1.595389462623574
60.5275	709.4378383458644	26.63527432458439	0.4400524443366138	11.72091757210961
43.3125	50.37077067669173	7.097236833915839	0.1638611678826168	1.162961516344975
55.92	8.088822055137847	2.8440854514479423	0.050859897200428154	0.14464989368987566
42.015	5.257919799498746	2.293015438129178	0.0545761	0.12514387241458397
47.715	3.342130325814536	1.8281494265553173	0.038313935377875245	0.0700436
45.03	612.2346867167921	24.743376623185288	0.5494864895222138	13.59615115960009
46.3175	8.33253	2.88661	0.0623223	0.1799
49.3275	1.163151629072681	1.0784950760539804	0.021864	0.023580186084287285
42.5425	582.1786403508775	24.12837831995506	0.5671593893155095	13.684636313119292
55.1825	2.966610275689221	1.722385054419952	0.031212523071987533	0.053759983249929255
47.9875	9.120144110275689	3.0199576338544367	0.0629322	0.19005249513468486
42.6425	12.034780701754382	3.469118144680919	0.0813535	0.2822250267164069
42.3225	3.0060087719298227	1.7337845229237174	0.040966	0.0710263
46.515	4.305538847117794	2.0749792401654994	0.0446088	0.0925624
47.1625	24.542449874686717	4.954033697370933	0.1050417958626225	0.5203805963357905
60.3025	687.8706704260652	26.22728865944906	0.4349287120674774	11.407000877676136
50.3225	4.670169172932333	2.1610574200914545	0.0429442	0.0928048
58.205	41.91776942355891	6.474393363363004	0.11123431601001639	0.7201747173534733
57.535	75.75817042606515	8.703916958821766	0.1512803851363825	1.316731909725648
60.1425	3.205206766917293	1.7903091260777544	0.0297678	0.0532935
51.6075	234.90069548872182	15.32647041848585	0.2969814546041922	4.55168
56.16	5.748771929824562	2.397659677649137	0.042693370328510276	0.10236417253961115
50.2925	16.73879072681705	4.0913067260738405	0.0813502	0.33282876625375657
59.07	8.626666666666667	2.937118769588092	0.0497227	0.14604141978443655
54.6825	11.530520050125315	3.3956619457957404	0.062097781663159886	0.21086307411192456
41.9675	7.29468	2.7008666111320307	0.0643561	0.17381736941985632
55.1125	4.907111528822057	2.215200110333614	0.0401942	0.0890381
55.4775	46.054630325814536	6.786356189135266	0.12232627982759256	0.8301497062018753
42.2175	205.2533270676691	14.326664896886124	0.3393537015902439	4.861806764201317
43.2075	7.568364661654133	2.7510660954717414	0.063671	0.175163
41.5225	3.382951127819548	1.8392800569297618	0.044296	0.0814727
53.9225	1.8511215538847117	1.360559279812795	0.0252318	0.0343293
46.72	44.19208020050126	6.647712403564196	0.14228836480231583	0.9458921275792221
58.1325	49.7694	7.05474	0.12135622514734443	0.8561367078298681
44.5	0.9724310776942355	0.9861192005504383	0.022159982034841312	0.021852383768409787
60.1125	62.095081453634116	7.880043239325157	0.13108826349470007	1.032981184506286
56.63	7.196090225563914	2.682552930617384	0.0473698	0.1270720506015171
44.3575	31.83929197994987	5.6426316537542895	0.1272080629826814	0.7177882427988473
60.9875	319.61638471177946	17.87781823131054	0.29313905687740177	5.24069
45.6925	1.5969360902255643	1.2636993670274446	0.0276566	0.034949632657997796
50.775	2.68609	1.6389295975007316	0.0322783	0.0529018
49.2575	37.289417293233086	6.10651	0.1239710936311045	0.7570302450029556
51.7625	30.677788220551378	5.538753309234071	0.10700320326943387	0.5926643462072229
55.7325	8.687662907268164	2.9474841657366313	0.0528863	0.15588144991285452
60.335	9.987744360902253	3.160339279397428	0.0523799	0.16553815133674074
47.565	14.161177944862157	3.763134058848044	0.0791156	0.2977226520521845
60.6	251.49373433583952	15.858553979976849	0.26169230990060804	4.150061622703622
50.23	341.61614035087734	18.482860718808585	0.3679645773204974	6.801038032070025
42.785	2.1391228070175443	1.462574034713301	0.0341843	0.049997
58.3475	177.1446052631578	13.309568184699225	0.22810862821370625	3.0360273407285288
52.8025	14.329317042606517	3.78541	0.0716899	0.27137573112270286
42.695	20.227543859649124	4.497504181170833	0.10534030170209235	0.47376844735095736
57.275	266.17982456140356	16.31501837453466	0.28485409645630133	4.647399817746025
56.21	85.92571428571426	9.269612412917503	0.16491037916594029	1.528655297735532
49.0425	1.228765664160401	1.1084970293872696	0.022602783899419273	0.025055118808388666
60.66	1.036992481203008	1.0183282777194238	0.0167875	0.0170952
43.3675	1.9823997493734336	1.4079771835414925	0.032466182822193865	0.045711644650335705
56.48	34.35548872180452	5.86136	0.10377754136340829	0.6082770666041877
47.275	0.9066416040100248	0.9521772965209918	0.0201412	0.019178034986991534
54.2725	50.334078947368404	7.094651432407966	0.13072276811291106	0.9274324740405989
44.49	5.944761904761903	2.4381882422737386	0.0548031	0.13362018217041813
46.53	147.2823057644111	12.135992162341367	0.26082080727146717	3.1653192728220736
48.585	63.93761904761905	7.996100239968172	0.16458	1.3159950406014007
42.4375	50.42716165413534	7.101208464348539	0.16733333642058412	1.1882689049575337
53.67	178.9384461152883	13.376787585787863	0.2492414307022147	3.3340496760813916
58.8575	1.4508208020050126	1.2045002291427813	0.020464685539528203	0.024649718421696686
60.17	4.537443609022559	2.13013	0.0354018	0.0754104
57.77	18.212631578947363	4.267625988643728	0.0738727	0.31526106247096003
55.245	15.182932330827065	3.896528240732648	0.0705318	0.2748290764924801
60.37	62.8803	7.929710004273782	0.13135183045012064	1.041581923999995
58.6375	32.64270050125315	5.713379079078611	0.0974356	0.556686
55.3075	301.0906704260651	17.351964454379946	0.31373619227735744	5.443939256449218
45.47	6.079298245614037	2.4656232975890777	0.0542253	0.13369910370824803
42.6625	2.8557330827067657	1.689891441101104	0.039610698883119924	0.0669378
53.48	13.673784461152888	3.6978080616972115	0.0691438	0.25568033771789245
54.44	114.80842105263157	10.714869157046742	0.19681978613237955	2.1089
44.515	34.04488721804511	5.834799672486204	0.13107491120939468	0.7647958489957343
55.45	5.38596	2.320768172886017	0.0418533	0.0971319
43.2375	75.47979323308273	8.687910751905934	0.20093462276741103	1.7457020695711531
54.14	12.396390977443609	3.5208508882716987	0.0650323	0.22896917209906925
61.0625	73.47227443609023	8.571596959498867	0.14037415696211042	1.2032306970086424
42.7475	3.9235526315789477	1.9807959590979956	0.0463371	0.0917844
52.195	13.094711779448616	3.6186616005712136	0.0693297	0.25088057820574033
48.9575	6.642299498746864	2.5772658960120634	0.052642922861912134	0.1356748097583999
55.225	18.114661654135343	4.256132241147512	0.0770689	0.3280156026099655
60.2475	69.87092105263159	8.35888	0.1387424003223684	1.159731458610425
57.36	11.529223057644112	3.3954709625682433	0.059195797813253896	0.2009976125809643
54.635	16.838872180451133	4.103519487031972	0.0751079	0.3082066840020341
45.86	3.6595488721804483	1.9129947391930926	0.041713797191301624	0.0797983
43.7675	53.166359649122796	7.291526565070088	0.16659682561421346	1.2147451796223865
54.905	12.662631578947368	3.5584591579709564	0.0648112	0.2306280225652922
53.1975	109.03107142857147	10.441794454430305	0.19628355570149547	2.049552543419737
43.51	8.501152882205513	2.9156736583859164	0.0670116	0.19538388605390747
47.4125	0.6589912280701756	0.8117827468418971	0.017121703070749214	0.013899103149384142
50.0575	163.07688596491226	12.770156066584004	0.25510974512478657	3.257791259349993
52	0	0	0	0
60.7525	11.700494987468675	3.420598629986961	0.056303833257675996	0.1925928149042208
42.285	56.23937343358395	7.499291528776832	0.17735110627354458	1.3300076488963923
52.28	33.42516290726817	5.781449896632173	0.11058626428141112	0.6393489461987025
58.645	69.72829573934835	8.350347043048473	0.14238804745585254	1.1889896110384235
55.395	0.6806766917293235	0.8250313277259983	0.014893606421626468	0.012287691880662938
50.1625	14.086309523809526	3.7531732605635897	0.0748203	0.28081354645022727
44.41	31.02446115288219	5.569960606044013	0.1254213151552356	0.6985917845728933
48.185	103.10854636591482	10.154237852537964	0.21073441636480156	2.139847387483964
52.35	2.137844611528823	1.462137001627694	0.02793	0.040837528395966056
44.115	63.83135338345862	7.989452633532451	0.1811051260009623	1.4469308258746145
46.1625	2205.800595238095	46.965951446107155	1.0174048512560445	47.783386845125264
56.2	11.699248120300751	3.420416366511649	0.0608615	0.20817167473844753
58.0825	49.4142	7.029525540412261	0.1210265663566868	0.8507593392727292
46.1525	8.034329573934837	2.834489296846054	0.061415726057007826	0.17408221816661798
47.945	30.859122807017542	5.555098811634005	0.11586398605973522	0.6436358912716141
51.92	250.82566416040095	15.837476571739607	0.3050361435234901	4.831002776587075
53.1325	24.546309523809523	4.954423228167888	0.0932466	0.4619829581482054
51.83	95.34947368421054	9.764705509343871	0.1883987171395692	1.8396579912060687
46.8825	35.55257518796991	5.962598023342669	0.12718174208590985	0.7583336039667233
45.235	17.252907268170418	4.153661910672367	0.0918241	0.38140615161203534
59.9175	470.5219987468672	21.69151905116069	0.362023	7.852830955010927
46.785	92.42483709273189	9.613783703242543	0.20548859042946552	1.975522861873077
42.8625	63.95848997493734	7.997405202622745	0.18658279854471263	1.4921782438013962
44.8375	23.33442982456139	4.830572411688017	0.1077350969988964	0.5204221873334015
51.53	0.9815538847117787	0.9907340130992671	0.0192264	0.0190482
45.85	76.31328320802007	8.735747432705463	0.1905288425889959	1.664411847503164
58	450.125	21.216156892406506	0.36579580848976734	7.760781263503587
57.9325	1397.5367857142853	37.383643291074314	0.6452965656768536	24.123536628218794
49.9125	86.68656015037598	9.310561752675076	0.18653767598647786	1.7367705514725966
47.5225	0.9669110275689227	0.983316	0.0206916	0.0203464
53.8775	56.46866541353385	7.514563554427752	0.1394749859297063	1.0480936460216945
44.89	10.168320802005017	3.188780456852591	0.0710354	0.22651639122310127
45.9475	2.99222	1.7298047030740031	0.0376474	0.0651227
42.5975	1476.03	38.41907804260938	0.9019092210249282	34.650520749905745
53.025	656.5758145363405	25.62373537438171	0.4832387623645773	12.382382169473654
50.6125	16.042449874686714	4.005302719481602	0.0791366	0.31696616200912253
50.965	346.0889974937344	18.60346735137658	0.36502437655992503	6.790719071789156
54.27	8.408120300751877	2.899675895811785	0.0534305	0.1549312751198061
55.2825	143.8723746867168	11.994681099834075	0.2169706706432248	2.602494002382613
56.605	4.249598997493734	2.0614555531210788	0.0364183	0.0750746
48.9925	13.661597744360897	3.696159864556848	0.0754434	0.27885079847651983
58.8975	1.500745614035088	1.2250492292292128	0.020799681297664803	0.025480633541917538
44.299719887955185	575.6823875617662	23.993382161791324	0.541615	12.995169924726557
46.7525	7.149116541353384	2.6737831889204076	0.0571902	0.152914
45.2775	273.304	16.5319	0.36512398154430564	6.036193542771398
47.245	2.922280701754384	1.7094679586802393	0.036183	0.0618538
48.2775	1.7598934837092723	1.326609770697198	0.0274788	0.0364537
42.22	11.816140350877193	3.4374613235463745	0.0814178	0.2798706857147606
53.83	98.66776942355891	9.933165126159885	0.18452842515623044	1.8329513175470724
53.7875	43.78681077694237	6.617160325769836	0.12302412876169809	0.8140703839543084
45	0	0	0	0
56.5025	9.533828320802005	3.0876898032027125	0.054646959040798415	0.16873285820630957
46.2225	11.842600250626571	3.4413079273187064	0.0744509	0.2562085618611406
54.4225	2.7258082706766937	1.651002201899408	0.0303368	0.050086053942334396
58.14	1.6745864661654126	1.294058138634201	0.022257621923532867	0.028802656796790723
49.6125	0.8294172932330824	0.9107234998796739	0.018356734691452235	0.016717909664562006
43.765	1.2930075187969925	1.137104884694896	0.0259821	0.029544328088586598
56.0825	8.02075	2.8320920913761065	0.0504987	0.14301690570204767
54.1675	5.227512531328323	2.286375413471795	0.0422094	0.0965064
56.6825	624.7636027568917	24.995271607984012	0.44096981622165593	11.022160327383085
51.475	27.488095238095234	5.242909043469592	0.101854	0.5340086495987417
53.925	0.881579	0.9389243565742775	0.017411670961043627	0.016348241953980918
48.495	8.165388471177941	2.857514386871559	0.0589239	0.16837588351743357
56.38	25.895338345864666	5.088746244986545	0.090258	0.4593000770816719
43.915	2.1982706766917293	1.48266	0.033762	0.0500574
53.92	177.36200501253137	13.317732727928256	0.24699059213516794	3.289354692368905
55.7675	3.4119736842105266	1.8471528589184292	0.0331224	0.0611821
50.755	101.53380952380954	10.076398638591545	0.1985301672464101	2.0004691069610785
48.77	409.1549874686717	20.22757987176597	0.41475455960151664	8.389480981518796
52.32	56.98005012531328	7.548513106918029	0.14427586213528343	1.0890682363400856
58.3475	14.417788220551381	3.7970762726802554	0.0650769	0.24710207327737063
57.6525	1.7060087719298231	1.3061427073370746	0.022655439180210304	0.029591236666750325
41.6525	21.966660401002503	4.686860399137412	0.11252290736780293	0.5273791585379629
59.005	0.00498747	0.070622	0.00119688	8.452620407896276e-5
41.7025	9.387462406015032	3.0638966049811525	0.0734703	0.22510550700833362
48.05513784461153	969.5095149935145	31.136947746905356	0.6479421169821236	20.174939839491618
55.1025	424.69874060150397	20.608220219162643	0.3739979169577178	7.707431434172751
53.4775	3.3328258145363394	1.825602863312922	0.0341378	0.062322019812750026
57.7675	18.54981829573934	4.306949999215145	0.0745566	0.32111166825186027
61.085	77.91756892230576	8.827092891904206	0.1445050813113564	1.2755597760875135
44.9125	127.79934210526321	11.304837110956672	0.2517080347555062	2.8455183324300184
51.3925	14.870620300751886	3.856244325863169	0.0750352	0.28935389990274624
44.895	40.12428571428571	6.334373348192046	0.14109306934384777	0.8937361780662815
56.94	20.64802005012531	4.544009248463884	0.0798035	0.3626276791381333
58.87	48.58456140350876	6.970262649535436	0.11840092830873851	0.825286
47.725	0.7111528822055133	0.8432988095601187	0.01767	0.0149011
45.7225	1.1233020050125313	1.0598594270055492	0.0231803	0.024567816830062473
44.9425	4.004204260651628	2.0010507891234615	0.044524687970706155	0.0890962
73.25	61.330827067669176	7.8314000707197415	0.106913	0.8372809155995792
76.9125	2.180294486215539	1.4765820282718936	0.0191982	0.028347726133145314
65.2225	2.464154135338346	1.5697624455115322	0.0240678	0.0377807
74.195	8.43306	2.9039727347394773	0.0391397	0.11366072705856568
61.9875	2.037437343358396	1.4273882945289962	0.023027	0.0328685
69.3125	104.28555764411027	10.212030045202093	0.14733316566567492	1.50457
66.96	287.5071679197995	16.95603632691908	0.2532263489683256	4.293715172040017
81.02	113.27278195488725	10.64296866268464	0.13136223972703825	1.3980842008749352
79.525	1.2926065162907259	1.1369285449361917	0.014296492234343811	0.0162541
68.3125	46.210369674185465	6.797820950435916	0.0995106	0.6764555487529437
66.405	13.048596491228068	3.612284109981947	0.054397772908394655	0.19650021069540047
73.175	225.86904761904762	15.028940335866917	0.20538353721717686	3.086696926806254
73	6.927318295739348	2.6319799193267697	0.0360545	0.0948948
70.93	137.0878195488722	11.708450774926296	0.16507050295962633	1.9327198582951106
71.125	2.4906015037593985	1.5781639660565687	0.022188597062306765	0.0350172
64.91	3.686115288220548	1.9199258548757938	0.029578275379383668	0.056788095643514835
70.58	166.52491228070178	12.90445319572673	0.18283441762151784	2.3593781847648314
80.4275	7.1225501253132855	2.668810619979111	0.0331828	0.0885586
62.6225	24.315783208020044	4.931103650099037	0.0787433	0.38829148002746683
63.4875	69.67402882205513	8.3471	0.13147622807056242	1.0974448327947255
68.3075	1.291171679197995	1.1362973550959252	0.016635	0.018902341312418035
81.19	26.14426065162908	5.11315	0.0629775	0.32201331015678136
71.2625	1.4572368421052644	1.2071606529808965	0.016939633790294985	0.020448859387549752
80.32	14.51388471177945	3.8097092686686014	0.0474316	0.18070075587374815
70.4475	32.58370300751881	5.70821	0.0810279	0.4625246177297818
73.275	10.10964912280702	3.1795674427203178	0.0433923	0.13796859942418313
65.1	2.010025062656642	1.4177535267657217	0.021778087968751487	0.030876
62.155	1511.7202756892225	38.8808	0.6255465715961048	24.32178064016125
80.9625	46.30686090225562	6.804914466931647	0.0840502	0.5719544344882583
72.88709677419355	1280.2881824825138	35.78111488596343	0.490912	17.56536121131132
79.1375	1.402098997493735	1.184102612738328	0.0149626	0.0177173
65.8	9.398496240601503	3.065696697424829	0.0465911	0.14283428937084353
75.5425	39.501948621553886	6.285057567083526	0.083199	0.5229102640441325
68.375	34.56578947368421	5.879267766795812	0.0859856	0.5055325699990378
61.7925	9.964354636591477	3.1566366019216523	0.0510845	0.16125508171042566
70.81	2.440000000000001	1.562049935181331	0.022059736409847916	0.0344584
67.57	10.150476190476192	3.1859811974454892	0.0471508	0.1502216396400206
61.465	80.11406015037595	8.950645795157797	0.14562183023115263	1.3034094224416488
69.0825	7.454329573934839	2.7302618141736588	0.039521757524317434	0.10790474539767436
76.03	65.35248120300749	8.084088149136393	0.10632760948489271	0.8595617677628237
68.5075	8.90721	2.9844952302606584	0.043564503598301774	0.1300180531978049
66.95	0.7293233082706772	0.8540042788362815	0.012755851812341769	0.010893552027941405
72.5975	3.734830827067671	1.932571040626365	0.026620352500104895	0.0514457
74.995	2.7518546365914798	1.6588714948999153	0.022119761249415497	0.036693841410647104
67.72	8.462756892230567	2.9090817953833072	0.0429575	0.12496687673110703
75.7375	49.858239348370944	7.061036704930158	0.0932304	0.658303
63.3025	10.943352130325815	3.3080737794562283	0.0522582	0.1728739327882124
67.4375	4.918389724310777	2.2177442874034816	0.0328859	0.0729326
75.025	38.10463659147869	6.172895316743893	0.0822778	0.5078925237118118
78.16	225.2475187969925	15.008248358719031	0.19201955423130798	2.881877159633988
69.1725	67.44635964912283	8.212573265982035	0.11872598599128317	0.9750458585293698
69.92	34.19408521303259	5.847570881403028	0.0836323	0.4890458411474912
78.5625	172.61763784461152	13.138403169510804	0.16723504432153768	2.1972014363673704
72.2525	5.11654	2.261975925539284	0.0313065	0.0708146
64.77	3.7214035087719313	1.9290939605866613	0.029783757304101613	0.0574557
78.66	30.335238095238097	5.507743466723745	0.0700196	0.3856501156272324
76.645	0.6756641604010024	0.8219879320288117	0.010724612590890623	0.0088155
74.215	10.745639097744366	3.2780541633329316	0.044169698353876324	0.14479066358208403
65.495	0.5012280701754386	0.7079746253754005	0.010809598066652423	0.00765292
77.85	1.1453634085213018	1.0702165241301882	0.013747161517407685	0.014712439415816337
68.105	9.713258145363403	3.116610040631231	0.0457618	0.14262180670087957
79.58	1839.7178947368423	42.89193274657651	0.5389787980218209	23.11784235658259
76.705	40.74984962406017	6.383560889038356	0.0832222	0.5312541506298177
79.4475	8.237838345864661	2.870163470233823	0.036126542310756446	0.10368908204618976
76.9275	31.19021929824561	5.5848204356313556	0.0725985	0.40544953752878504
67.4825	2.450820802005013	1.565509757876013	0.023198751644885905	0.0363179
67.46	259.59238095238095	16.111870808580267	0.23883591474325924	3.8480934027924842
70.3025	898.0060087719298	29.966748385033867	0.4262543776541925	12.77345768318239
76.0625	3.6326754385964914	1.9059578795441654	0.025057786419643915	0.047759085470455105
73	0	0	0	0
80.305	1505.9869423558896	38.80704758617807	0.48324572051775194	18.753339671949313
79.255	28.280676691729322	5.317957943772151	0.0670993	0.3568314515390742
67.715	1.2569172932330828	1.1211232283888701	0.016556497502604593	0.0185619
68.85	38.67919799498746	6.21926	0.0903306	0.5617893681189174
62.06	294.19689223057634	17.15216873257071	0.2763804178628861	4.740523561562622
73.9925	71.47613408521302	8.454355923736179	0.11425963339171102	0.9659916084091362
75.4525	0.6493671679197993	0.8058332134628103	0.010680006805113287	0.0086063
76.75	6.629072681704261	2.574698561327959	0.0335466	0.0863723
61.5425	5.777637844611522	2.4036717422750393	0.0390571	0.0938805
73.4825	39.252825814536344	6.265207563563744	0.0852612	0.5341792374311753
66.0225	243.2400939849624	15.596156384986733	0.23622486856733288	3.6842
79.275	2.9367167919799506	1.713685149605945	0.021616968143878208	0.0370447
65.345	3.349348370927318	1.8301225016176699	0.028007077842492463	0.0512564
65.8625	30.86575814536341	5.555696009085038	0.0843529	0.4686393341486189
76.095	19.01852130325815	4.361022965229391	0.0573102	0.24993128724959787
74.2925	29.58590852130326	5.439293016679949	0.0732146	0.3982354682007371
70.085	7.110551378446122	2.6665617147266856	0.0380475	0.10145610870294816
68.575	195.4780701754386	13.981347223191284	0.20388402804507885	2.850573389361117
73.1575	61.406209273182945	7.836211410699876	0.10711425910808703	0.8393699794714546
75.33	20.056240601503752	4.478419431172537	0.0594507	0.2662450630758496
76.1025	0.9543796992481204	0.9769235892576862	0.012836944768669704	0.012540714158511485
77.53	3.663258145363409	1.913963987478189	0.024686753353259244	0.0472496
73.8675	3.583903508771931	1.893120046054114	0.0256286	0.048518
66.7575	54.194179197994984	7.361669593101485	0.11027479448903099	0.8118066014754146
67	2.2406015037593985	1.4968638895234925	0.022341252082440186	0.033441813488946245
77.0425	118.00069548872179	10.862812503616261	0.14099766367415725	1.5316311839403158
65.6375	49.77553258145365	7.055177714377835	0.10748699621981085	0.7583398603154241
70.055	16.297719298245603	4.037043385727431	0.0576268	0.23264177144023412
66.1675	9.33779	3.055779478390314	0.0461825	0.14112348540524244
72.2775	2.5418483709273167	1.5943175251270736	0.022058282662337152	0.0351679
71.715	0.4599248120300749	0.6781775667405071	0.00945657	0.00641323
72.52	1.5685213032581455	1.2524062053735383	0.0172698	0.021628810028380387
72.755	8.892205513784461	2.9819801330298064	0.0409866	0.12222122897099115
66.55	67.60651629072682	8.222318182284532	0.12355098696145052	1.0158755265323338
74.8125	4.719141604010025	2.172358534867121	0.029037373899644055	0.0630796
77.95	18.403508771929832	4.2899310917460935	0.0550344	0.23609376230827236
67.1225	24.2682	4.9262728467271275	0.0733923	0.36155036180715855
69.8025	6.404505012531331	2.5307123527835658	0.036255325422206455	0.0917518
79.6975	7.745357142857145	2.7830481747280524	0.0349201	0.0971844
71.7025	12.349868421052632	3.514237957374633	0.0490114	0.17223762659673836
73.3325	0.8841541353383457	0.9402947066416708	0.012822346253593847	0.012056784308980955
72.6575	65.43377819548871	8.08911	0.1113321377253583	0.9005784426313693
71.31	963.2369924812033	31.036059551450847	0.4352273110566659	13.507740744372503
61.4375	0.6427005012531328	0.8016860365836073	0.013048806292306933	0.010461
64.46	9.356791979949875	3.058887376146738	0.047454039344504165	0.1451565618980744
68.615	80.107	8.950253773302537	0.13044164939594166	1.1674858647018336
81.3375	2736.760494987468	52.314056380550994	0.6431726618171322	33.64697089273051
63.0475	12.255883458646611	3.5008403931979832	0.055527	0.19439126783213626
63.33	121.89082706766911	11.04041788464862	0.1743315629977676	1.9246933059793006
75.11	1.0254636591478696	1.012651795607883	0.013482249974808722	0.013652824645824386
80.3875	4.263001253132835	2.064703671990931	0.025684387149630613	0.053030648460679015
66.7375	1.2567355889724314	1.1210421887567084	0.016797785184591997	0.018831
74.5025	28.345858395989975	5.324082869001005	0.0714618	0.3804685533504242
74.435	26.958170426065177	5.192125809922674	0.0697538	0.3621706243845661
73.9225	10.898740601503759	3.3013240679314957	0.044659258925651805	0.14743468634723877
80.7025	0.5253070175438597	0.7247806685776461	0.00898089	0.00650918
78.6825	81.35006892230575	9.019427305672226	0.11463066508654689	1.033902950748969
78.4825	251.50846491228071	15.85901840948174	0.20207075984431866	3.204643900389013
64.905	33.980927318295734	5.82932	0.0898131	0.523549
75.875	10.144736842105264	3.185080350965304	0.041978	0.13370328622214517
79.365	94.21230576441098	9.706302373427844	0.12229953220472305	1.1870762397078183
68.9675	19.961347117794475	4.467812341380787	0.0647814	0.2894312120606731
70.0875	13.96976817042607	3.7376153053017735	0.0533278	0.19931896801035945
81.3575	17.41322681704261	4.172915865080748	0.051291102419331325	0.21403345502310922
77.865	10.909047619047616	3.3028847420168352	0.0424181	0.14010206921014084
66.445	2028.9944611528822	45.044361036126176	0.6779194978723182	30.536450615590073
79.82	2.734436090225564	1.6536130412601262	0.0207168	0.0342575
65.565	33.00328320802004	5.744848406008642	0.0876207	0.5033673943112947
63.36	29.073082706766918	5.3919460964263095	0.0851002	0.4588554720133668
77.4275	9.152625313283194	3.0253306122278922	0.0390731	0.11820897372746368
74.3475	24.974179197994985	4.997417252741158	0.067217	0.3359114859006017
76.4025	9.25363	3.041977616543039	0.0398152	0.12111681973166936
71.4375	142.73793859649123	11.947298380658752	0.16724127217020127	1.998081380178355
62.76	16.68411027568922	4.084618743002732	0.0650832	0.26583987054954145
63.945	1.6460902255639094	1.2830004776163995	0.020064125070238477	0.025742282048071146
78.275	39.447994987468704	6.2807638856646015	0.0802397	0.503967
67.075	29.854010025062657	5.463882321670431	0.0814593	0.44508401080973026
76.755	5.2982205513784475	2.301786382655534	0.0299887	0.0690277
78.8625	9.692825814536347	3.1133303413766336	0.039478	0.122908
79.43	10.912380952380952	3.3033893128695793	0.041588685797174604	0.13738362019867745
77.1725	23.887462406015036	4.887480169373072	0.0633319	0.30953334939278937
73.135	0.6884962406015043	0.8297567357976097	0.0113455	0.00941405
65.485	1.7842355889724315	1.3357528173177968	0.0203978	0.027246477650949553
61.725	6.791353383458648	2.6060225216714166	0.0422199	0.11002597624072333
67.845	20.27165413533835	4.502405372169231	0.0663631	0.298794
64.21	112.3868671679198	10.601267243491215	0.16510305627614416	1.7503016223005734
76.9625	10.417136591478698	3.2275589214573137	0.0419368	0.13535340706810067
75.225	8.666040100250624	2.9438138698380074	0.039133451244107775	0.1152015965470339
69.12	288.4066165413533	16.982538577649493	0.24569644932941972	4.172549429128375
80.105	4.445087719298249	2.108337667286303	0.026319676265979686	0.0554908
67.7225	56.28620927318296	7.502413563193045	0.11078169830105275	0.8311301158873782
63.065	4.116065162907267	2.0288088039308354	0.0321701	0.065267
73.23	216.83418546365922	14.725290675014168	0.20108276218782148	2.9610021229504193
79.8275	7.80225	2.793250682168283	0.0349911	0.0977389
80.595	92.16639097744361	9.60033	0.11911821896690851	1.1435745514913285
79.1175	2.124003759398497	1.4573962259449202	0.0184207	0.0268462
62.9775	2.618540100250627	1.6181903782468325	0.025694738251706286	0.041579
66.2025	106.24711152882209	10.307623951659378	0.1556984094506911	1.6048806544892125
72.8575	30.72901629072682	5.543375892966922	0.0760852	0.42176874433966055
74.6575	31.719492481202998	5.632006079648973	0.0754379	0.4248667914302381
66.875	13.578320802005013	3.6848773116624947	0.055101	0.2030403110580189
77.01	8.601403508771936	2.9328149462200876	0.038083559878198774	0.11169203361604903
65.2125	181.76174812030075	13.481904469335953	0.20673804054952583	2.7872225128664097
67.36	16.60691729323308	4.075158560502043	0.0604982	0.2465397460396835
77.7925	4.826510025062654	2.196931957312892	0.028240922419422075	0.0620434
74.595	6.366892230576441	2.52327	0.0338263	0.0853528
70.9175	4.697437343358395	2.1673572255995075	0.030561669906574645	0.0662381
78.985	5.593759398496242	2.3651129779560724	0.029943824497766315	0.0708205
78.8175	97.3375	9.865978795536959	0.12517497758158988	1.2349736745517799
61.3825	471.2292669172934	21.707815802546634	0.35364828416155475	7.676931811465701
64.6075	1.5673621553884718	1.2519433515093532	0.019377678311486332	0.024259755529752302
68.645	4.725789473684212	2.1738881005434045	0.031668557076894234	0.0688439
77.06	149.1292230576441	12.211847651262445	0.15847193941425441	1.9352351811269675
74.38	7.70486	2.775763346430756	0.0373187	0.10358782139538143
79.4625	3.6427005012531333	1.9085859952470399	0.024018700585144437	0.0458418
62.895	10.575413533834576	3.2519860906582267	0.051705	0.16814394679759243
66.035	437.9085463659149	20.926264510559808	0.31689656258892723	6.631461291223062
76.2075	8.21498	2.8661788504919787	0.037610193885011044	0.10779754227612139
71.22	304.9138847117794	17.461783548990045	0.24518089790775127	4.281295769612179
81.1125	126.1652568922306	11.232330875300576	0.13847842040746589	1.5554354371056325
64.0975	18.008013784461152	4.243585015580712	0.0662052	0.2809472098671735
62.465	6.05892	2.4614878236067734	0.039405872466289495	0.0969971
62.35	8.182957393483703	2.8605868966846124	0.045879501149713106	0.13124229981529595
79.9325	8.789918546365918	2.9647796792284447	0.037091041556668994	0.109967
74.635	5.645889724310781	2.3761081045084587	0.0318364	0.0756467
76.98	269.6537343358396	16.421136816184184	0.21331692408657033	3.502906395633146
64.0875	0.9171365914786973	0.9576724865415615	0.014943202442622374	0.014310693840120105
67.0025	31.240595238095228	5.589328692973354	0.0834197	0.46626014310055935
67.025	145.76378446115288	12.073267348201682	0.18013080713467633	2.1747673921843025
72.1825	0.8864097744360909	0.9414933746108312	0.013043235889735478	0.012280120173672162
72.11	63.46155388471176	7.966276036186027	0.11047394308953026	0.8800659254571039
72.66	9.523208020050124	3.0859695429556857	0.0424714	0.13106534572048065
67.63	119.92791979949877	10.951160659925447	0.16192755670450168	1.773294688740186
74.37	20.00812030075189	4.473043740089279	0.0601458	0.2690348299146415
74.845	19.374411027568918	4.401637312133851	0.05881	0.2588604586487931
72.49	255.11268170426064	15.972247234007513	0.22033724974489605	3.519281027786738
69.6125	37.100093984962406	6.090984648229086	0.0874984	0.5329516104860823
67.665	125.19576441102758	11.18909131301678	0.16536010216532593	1.8502292826576157
72.0575	6.595682957393485	2.5682061750166176	0.0356411	0.0915336
70.5375	24.630169172932327	4.962879121329909	0.070358	0.34917836856895024
69.25	61.37092731829574	7.833959874692731	0.11312577436379395	0.8862227771595053
67.245	1.1428320802005016	1.0690332456011373	0.015897587115787603	0.016995049151617245
80.3125	1.3331766917293233	1.1546327085828303	0.014376749678852361	0.0165999
78.765	144.63135338345867	12.026277619590307	0.152686	1.8362388546112953
76.765	116.20027568922309	10.7796	0.14042367185688528	1.5137142667781291
68.905	15.52478696741855	3.940150627503795	0.0571824	0.2253071180236347
70.2475	8.467412280701758	2.9098818327728977	0.041423279586788105	0.12053684872346714
81.2625	43.326911027568926	6.582318058827674	0.0810007	0.5331722630680686
62.5925	83.63553258145363	9.14525	0.14610770375489315	1.3361909586844052
80.1	109.56390977443611	10.467278049924733	0.13067762858832377	1.367839073338778
70.16	75.69864661654137	8.700496917793913	0.12400936313845373	1.0789430817637025
64	0	0	0	0
66.0275	415.68094611528824	20.388255102271216	0.3087842959716969	6.295572997846174
64.29903536977491	814.1973861632611	28.534144216416603	0.4437725084415445	12.662668755151984
79.455	82.27365914786968	9.070482850866853	0.11415874206616139	1.0354749121876494
62.0475	2.1405952380952376	1.4630773178801035	0.023579955967284797	0.0344993
77.9525	13.47894110275689	3.6713677427842732	0.0470975	0.1729122363331117
71.33	13.12390977443609	3.622693717999921	0.050787799214915476	0.1839886411669156
66.7775	70.82505639097745	8.415762377288075	0.12602691591161805	1.0606125774546433
66.725	109.60338345864665	10.469163455531996	0.1569001641893143	1.6426134650977393
70.4325	2.401447368421051	1.5496604042244388	0.022002064447867658	0.034095728086054745
78.59	17.871578947368423	4.227479029796413	0.0537916	0.22740270959878384
68.865	7.32509	2.706489925955434	0.039301385696005726	0.10636880446232848
72.425	46.380325814536356	6.810310258316897	0.0940326	0.6403911054820346
66.36	7.128220551378443	2.6698727593985527	0.0402332	0.10741742844150758
68.0275	39.55563283208021	6.289326898172825	0.0924527	0.5814653314039205
72.7775	410.4691666666667	20.260038663997328	0.27838327318192196	5.640055878075871
77.4175	183.9179887218045	13.561636653509211	0.17517533701694332	2.3756642712798075
79.62	0.45674185463659134	0.6758267933698628	0.00848815	0.00573652
73.97	24.099348370927313	4.90911	0.0663662	0.3257989505330176
64.0025	28.799492481203025	5.3665158605190975	0.0838485	0.4499744928901688
68.51	4.045012531328324	2.011221651466671	0.029356614384274865	0.0590427
70.21779141104294	3549.9554978763563	59.58150298436887	0.8485243096808462	50.556353689558875
78.58	65.1866	8.073819815678332	0.10274649803612029	0.8295567118355828
65.965	35.28197994987468	5.939863630578961	0.0900457	0.5348590911828194
68.5975	4.737337092731829	2.176542462882778	0.0317292	0.0690599
62.47	78.61563909774436	8.866546063588931	0.14193286479252332	1.2584542836200474
64.3325	58.35783834586464	7.639230219456974	0.11874604934452997	0.9071284085938623
66.5825	30.023251879699263	5.479347760427263	0.0822941	0.45091806224907843
75.88	28.20110275689223	5.310471048493931	0.0699851	0.37165396358582276
72.0375	13.148966165413537	3.626150323057986	0.050337	0.18252946264672618
62.8775	4.057637844611529	2.0143579236599263	0.032036227961670334	0.0645324
66.0025	2.8596428571428563	1.6910478577328485	0.025620966747211826	0.0433263
75.695	226.50824561403513	15.050190882976706	0.19882675055124788	2.992380548438274
70.345	109.4646365914787	10.462534902760359	0.14873174927514904	1.5561111179398492
71.7275	1.727562656641605	1.3143677783031678	0.018324461026846994	0.024085081128459862
67.8575	5.430770676691729	2.330401398191249	0.034342576696625264	0.080032
79.0125	385.63142230576454	19.637500408803675	0.24853662912581773	4.880638156060934
65.7975	5.795983709273179	2.407484934381351	0.036589307107129466	0.0880882
64.4425	239.1094674185463	15.463164857769133	0.239953	3.710431274679696
61.4625	36.02365288220551	6.001970749862541	0.0976526	0.5861078361961441
75.4425	46.4428	6.814895505573046	0.0903323	0.6156052722521086
63.115	40.7386	6.382681376497239	0.10112780442838057	0.6454665539710798
80.4275	37.16265037593987	6.096117647809946	0.0757964	0.46206397533107296
69.625	429.438	20.722885173759277	0.29763569369851745	6.167870304126564
64.1125	53.784304511278215	7.333778324389019	0.11438921153268114	0.8389051200823274
67.1325	2.3959335839598994	1.5478803519522752	0.023057093836104353	0.035689622522025836
74.1625	177.75046992481208	13.332309249519083	0.17977157255377157	2.3967701995592394
69.835	1.3060401002506263	1.1428211147203338	0.016364589600062058	0.018701798528683703
77.4375	17.083803258145362	4.133255769746818	0.0533754	0.2206140856580515
67.1925	24.84756265664159	4.98473	0.0741859	0.36979666862583754
69.9875	3.6965852130325834	1.9226505696648528	0.027471342306338315	0.0528178
78.0825	421.42425438596484	20.52862037220146	0.2629093634578998	5.39717
72.2875	8.591322055137843	2.9310957089692318	0.0405478	0.1188493453935721
80.6275	52.093978696741885	7.217615859599476	0.089518	0.6461068332360781
68.585	8.769699248120297	2.9613678002099464	0.0431781	0.12786614052810816
77.4475	1.586209273182958	1.2594480033661406	0.016262	0.020481090715426035
76.615	38.5181	6.206292788407473	0.0810062	0.5027484197016068
72.9925	26.443552631578928	5.142329494653073	0.0704501	0.3622776673162164
67.04	5.035989974937342	2.2441011507811637	0.0334741	0.0751192
69.7325	75.98590852130323	8.71699	0.12500612552085785	1.0896771020873084
70.1525	6.996735588972432	2.645134323427155	0.0377055	0.0997361
63.7075	22.00696115288221	4.691157762523257	0.0736359	0.34543752545433754
72.805	6.90925	2.6285448674695946	0.0361039	0.0949007
77.0725	63.47593358395991	7.967178520904367	0.10337251965233211	0.8235873182258251
67.285	960.8509022556386	30.997595104388964	0.46069101737963836	14.280313624963048
71.745	3.318270676691732	1.821612109284447	0.025390091424969643	0.046250897995563894
62.9025	20.71478070175438	4.551349327590048	0.0723556	0.3293156981320993
75.12	11.213634085213027	3.3486764676828704	0.0445777	0.14927627908963026
70.4025	96.28620927318295	9.812553657085548	0.1393779149474173	1.367653269034238
76.2275	2.76766	1.66363	0.021824531016844968	0.036307932272056274
73.365	10.08699248120301	3.176002594646769	0.0432904	0.13749052656175303
73.38	420.16601503759404	20.49795148393112	0.2793397585708793	5.725892818718916
75.9925	58.24305137844611	7.631713528326788	0.10042719384579778	0.7664315738848716
69.6425	15.618740601503758	3.9520552376584717	0.0567478	0.22427024592028946
73.915	173.30604010025064	13.164575196346089	0.17810424401469374	2.3446667131198082
62.175	16.59085213032581	4.073186974633722	0.0655117	0.2668412083687304
79.76	171.34576441102757	13.089910786977411	0.1641162335378311	2.1482668557049593
67.1125	0.621397	0.7882875383435723	0.011745763283197205	0.00925904
61.6125	19.661497493734327	4.4341287186700304	0.071968	0.31911539855929116
75.1375	11.412124060150383	3.3781835444733286	0.04496	0.15188320159907345
78.105	69.05160401002503	8.30973	0.10639177362206133	0.8840868575638567
64.955	327.84258145363407	18.106423762124702	0.27875334865868223	5.047226255925396
67.52	1.653734335839599	1.2859760245975036	0.0190459	0.0244925
67.465	19.25190476190476	4.3877	0.0650367	0.28536136903438464
67.415	1167.0203258145364	34.16167920074387	0.5067370644625657	17.31098903529684
70.4125	1.3306704260651638	1.153546889408993	0.0163827	0.018898213045484308
66.2325	10.975883458646614	3.312987090021121	0.050020565281713975	0.16571748701387706
67.6925	27.777387218045103	5.270425715067532	0.0778583	0.4103465999637346
69.82	10.503859649122802	3.240965851273784	0.0464189	0.1504419886726268
71.4625	7.552474937343359	2.7481766568660317	0.038456206498037875	0.10568444900952749
75.435	2.1812280701754365	1.476898124508064	0.0195784	0.0289153
65.8075	1.539291979949874	1.2406820623954689	0.0188532	0.023390829008089867
74.985	13.037368421052626	3.6107296244737888	0.0481527	0.1738663522178119
80	22.842105263157894	4.779341509366944	0.0597418	0.2855263157894737
78.8125	3.9271616541353382	1.981706752810652	0.025144574183164497	0.0498292
77.17	9.539949874686716	3.0886809279507514	0.040024373823386694	0.1236225200814658
74.95	16.493734335839598	4.061247879142518	0.0541861	0.22006316658892058
78.8575	1.510971177944862	1.2292156759270776	0.015587809351387979	0.019160779608088794
75.27	1738.8943358395993	41.700051988451996	0.5540062706051814	23.102090286164465
61.61	159.8124310776942	12.641694153779161	0.20518899778898167	2.5939365537687746
71.405	8.632556390977445	2.9381212349012156	0.041147275889660606	0.12089568504975065
61.5825	1.9831516290726832	1.4082441652897708	0.022867603057520735	0.0322032
68.2325	83.73277568922306	9.150561495844014	0.1341085479184262	1.2271685148459028
66.535	6.154160401002511	2.480758029514872	0.037285	0.0924951
80.1975	20.499743107769426	4.527664199978774	0.0564564	0.2556157374951766
62.79	116.44701754385969	10.791061928460039	0.17185956248542825	1.8545471817783037
66.2325	68.72525689223058	8.290069776077315	0.12516619146306293	1.0376364608346442
73.1575	17.40119674185463	4.171474168906554	0.0570205	0.237859
71.09	1.5608020050125295	1.2493206173807145	0.0175738	0.021955296174040365
72.98	6.766516290726819	2.601252830988718	0.0356434	0.0927174
68.7375	81.87327694235589	9.048385322385197	0.13163681138221783	1.1911005919964486
61.475	9.317669172932332	3.052485736728729	0.0496541	0.1515684290025593
79.3525	191.09097117794482	13.82356579099419	0.174205	2.4081279251182357
81.38	3.7299248120300708	1.9313013260571408	0.023731891448232255	0.0458334
64.4575	31.58716165413534	5.6202456933959155	0.087193	0.49004633524625285
66.085	49.2509	7.017898706567308	0.10619503225493393	0.7452659795057744
77.475	46.65601503759399	6.83052	0.0881642	0.6022073576972442
73.735	392.23035087719285	19.804806256997136	0.2685943752220402	5.319459562991698
74.52	11.167518796992486	3.3417837747215913	0.0448441	0.14985935046957174
62.675	3.788847117794485	1.9464961129667033	0.031057	0.0604523
63.38	53.11839598997494	7.288236823126355	0.1149926920657361	0.8380939727039277
64.51	7.263057644110272	2.6950060564143956	0.041776562647874674	0.11258808935219766
72.7125	50.861998746867165	7.1317598632362245	0.0980816	0.699495
62.155	64.4521	8.028206852290111	0.12916429655361775	1.036957690662986
75.6175	206.24681077694243	14.361295581421002	0.18992026424334316	2.7275010517002336
66.845	1.2490977443609022	1.1176304149229754	0.0167197	0.0186865
79.715	44.590250626566394	6.677593176180052	0.0837683	0.5593708916335244
72.695	21.691203007518812	4.657381561298023	0.0640674	0.29838645034072236
75.4875	113.99483082706763	10.676836180585878	0.14143846571400404	1.5101153280618331
70.2475	220.347	14.84409348962819	0.21131134189299533	3.1367253144784084
62.67	4.447218045112785	2.108842821338941	0.03365	0.0709625
77.265	6.821829573934828	2.611863237984491	0.033803963476146906	0.0882913
72.2025	4.592976190476191	2.143122999381088	0.0296821	0.0636124
75.99	2079.1828571428573	45.59805760274068	0.6000533965356057	27.36126933995075
66.95	15.340852130325818	3.9167399875822517	0.0585025	0.229139
65.285	32.916065162907266	5.7372524053685545	0.0878801	0.5041903218642455
69.88	6.336441102756887	2.517228853870241	0.0360222	0.090676
63.7975	5.655632832080199	2.3781574447626883	0.037276655742978775	0.0886498
80.615	24.823834586466177	4.982352314566501	0.061804283502654614	0.30793071495957547
68.8475	1.2523746867167904	1.1190954770334791	0.016254700272827324	0.0181906
66.5025	16.661647869674187	4.081868183770047	0.0613792	0.2505416769245395
73.645	29.97390977443608	5.47484	0.074341	0.40700536050561587
74.9575	123.32901629072681	11.10535980014726	0.14815541873924906	1.6453192314408407
63.21	33.549774436090225	5.792216711768494	0.0916345	0.5307668792293976
62.2475	55.685457393483695	7.462268917258591	0.11988062038248268	0.8945814272618771
68.975	41.6485	6.453564615048144	0.0935638	0.6038201702153172
68.4275	26.455883458646625	5.143528308335303	0.0751676	0.386626
79.9975	22.939843358395983	4.789555653544072	0.0598713	0.28675700313629776
74.07	5.749473684210517	2.3978060147164775	0.0323722	0.0776222
78.68	86.45373433583964	9.298050028680187	0.11817552146263582	1.0988019107249571
65.2425	1.6979385964912275	1.303049729093724	0.019972406469612965	0.026025038839578914
77.8	199.8045112781955	14.135222363945871	0.18168666277565387	2.568181378897114
77.175	1.5682957393483714	1.2523161499191693	0.016226966633225388	0.020321292378987645
64.4825	27.74906641604011	5.267738263813048	0.0816925	0.43033484148474566
64.645	2.71576	1.6479576484326197	0.025492422436887922	0.0420104
72.7225	17.654630325814537	4.201741344468331	0.0577777	0.2427670985707936
62.3475	80.5231	8.973463733611792	0.1439266006433585	1.2915201311752051
75.3275	384.5415977443608	19.609732220108484	0.260326	5.1049297765671335
77.67	15.239197994987459	3.9037415379335063	0.0502606	0.19620442892992737
80.7575	0.9861591478696734	0.9930554606212452	0.012296758327353437	0.0122114
66.4275	2.2102694235588976	1.4866974889192817	0.0223808	0.033273409710720674
63.2075	101.56335213032582	10.077864462788028	0.15944095974034772	1.6068243820800667
73.3275	45.86991854636593	6.772733461931447	0.0923628	0.625549
66.35	0.794486	0.8913395624221148	0.013433904482624187	0.0119742
81.345	50.03105263157898	7.073263223688129	0.0869539	0.6150476689603415
69.7525	1.5651566416040104	1.2510622053295393	0.017935732845841216	0.022438717488319566
78.605	14.104235588972434	3.7555606224600386	0.0477776	0.1794317866417204
69.5225	198.57092105263152	14.091519472811706	0.20269005678466262	2.856210882126384
71.12	987.9053634085212	31.430961859423284	0.44194265831585045	13.890682837577632
77.665	217.8874937343357	14.76101262564109	0.19006003509484437	2.805478577664787
80.4675	80.00395363408518	8.944492922132879	0.11115659020266416	0.9942393343161546
78.0325	9.314730576441104	3.052004353935476	0.039112	0.11936988532266816
78.08	209.44721804511275	14.47229138889598	0.1853520925831965	2.682469493405645
65.705	1282.9102506265665	35.8177	0.5451295416923675	19.525306302816627
77.67191601049869	2053.099972371874	45.31114622663914	0.5833658876203667	26.432977037599567
70.8925	11.650068922305765	3.41322	0.0481464	0.1643342937871533
75.125	8.019423558897243	2.8318586756576045	0.037695290191781756	0.10674773456102819
63.3725	1.3972368421052632	1.1820477325832757	0.018652376544767455	0.022047999402031847
63.0825	0.6673621553884712	0.8169223680304458	0.012950063298544695	0.0105792
71.5675	1.905206766917292	1.3802922759029306	0.019286579465580475	0.026621116664928803
69.275	5.869047619047617	2.4226117351006984	0.0349709	0.084721
74.805	7.089699248120302	2.6626489156703146	0.035594531323712514	0.0947757
77.48	1.6938345864661652	1.3014740052979028	0.016797547822636844	0.021861571843910237
71.1325	1.9397932330827063	1.3927646007429635	0.019579862942297313	0.027270139993430663
62.04	62.28912280701757	7.892345836759662	0.12721382715602292	1.0040155191331008
71.02	6.505864661654135	2.550659652257458	0.035914667026998845	0.0916061
70.2575	258.50244987468676	16.078011378111622	0.22884405761821333	3.6793573621988656
71.5325	14.374880952380954	3.7914220224581903	0.053002789256047116	0.2009559424370874
70.575	20.530701754385966	4.531081742187617	0.0642024	0.29090615309083906
74.8925	20.777888471177942	4.558276919097604	0.0608643	0.2774361714614673
66.665	0.47897243107769405	0.6920783417198475	0.010381434661664253	0.00718477
76.4475	106.88445488721808	10.338493840362728	0.13523651970780898	1.398141925991276
65.76	84.38335839598997	9.186041497619634	0.13969041206842508	1.2832019220801394
79.7575	2.0087155388471167	1.4172916209613027	0.017770010606667747	0.0251853
72.595	405.00849624060146	20.1248	0.27722050950046007	5.579013654392196
64.7925	68.69618421052635	8.288316126362842	0.1279209187230442	1.0602490135513578
71.73	60.26275689223058	7.762909048303386	0.10822402130633467	0.8401332342427238
76.735	3.0072932330827054	1.7341549045811062	0.0225993	0.0391906
71.235	4.6113032581453615	2.1473945278279354	0.030145216927464524	0.0647337
74.28	3.650726817042608	1.91069	0.025722772276515617	0.0491482
72.1375	11.517387218045116	3.393727628735859	0.047045262571282054	0.1596588073892929
80.84	2.3202005012531326	1.5232204375116336	0.0188424	0.0287011
79.2775	14.331322055137852	3.7856732631247842	0.047752177643401776	0.18077414216061116
72.04	0.7552882205513785	0.869073	0.012063758971598679	0.010484289569008584
69.67	7.118897243107774	2.6681261670145537	0.038296629352871446	0.10218023888485395
65.33823529411765	1004.3424865521429	31.691362964570377	0.4850354898921417	15.371435760870067
65.9825	59.15508145363412	7.69123	0.11656475680242867	0.8965268283807694
62.2775	37.669667919799494	6.137562050179167	0.0985518	0.6048680168568021
80.36	2.4114285714285724	1.5528775133372794	0.019324010867810843	0.030007821944108667
67.165	492.8348621553886	22.199884282477434	0.3305275706465783	7.337673820522423
62.84	82.81644110275694	9.100353899863288	0.1448178532759912	1.3178937158299957
76.5475	17.2058	4.147982418642032	0.0541883	0.22477230667707504
69.2375	11.088815789473687	3.329987355752824	0.0480951	0.16015621288281187
73.3275	149.9451065162907	12.245207491761448	0.16699338572515698	2.0448686579563016
72.985	4.064937343358394	2.016168976886212	0.0276244	0.055695517481104254
66.135	8.482982456140348	2.912556000515758	0.0440396	0.12826767152249713
78.505	91.35335839598999	9.5579	0.12174887054159175	1.163662930972422
69.9	0.6215538847117789	0.7883868877091874	0.011278782370660764	0.00889204
63.455	5.05561	2.2484692648750437	0.0354341	0.0796724
79.2125	18.338189223057647	4.282311201098963	0.0540611	0.2315062549857364
75.855	63.582932330827056	7.973890664589467	0.10512017223109177	0.8382167600135397
75.6325	2.4034523809523827	1.550307189221666	0.020497896925550076	0.031778
71.8575	339.0147305764409	18.412352662721865	0.2562342506032337	4.717875386374991
64.205	4.188446115288222	2.046569352670029	0.031875544781092266	0.0652355
73	0	0	0	0
74.2625	13.281798245614032	3.644420152179772	0.049074837935428675	0.17884932833683262
65.1875	105.1000939849624	10.251833688904751	0.15726686387581593	1.6122737332304875
78.0325	109.69568295739344	10.473570688041086	0.1342206220234016	1.405769172554941
73.025	153.80388471177952	12.401769418586184	0.16982909166157045	2.1061812353547347
64.09	10.53323308270677	3.2454942740215658	0.0506396	0.1643506488173938
73.98	0.7665162907268166	0.8755091608468849	0.011834403363704851	0.010361128558080785
62.575	38.054511278195505	6.168833866963472	0.098583	0.6081424095596565
61.65	1.2255639097744369	1.1070519002171655	0.017957	0.0198794
64.01	3.6289724310776936	1.9049862023326294	0.0297608	0.0566938
67.6575	36.46134711779448	6.038323204151504	0.0892484	0.5389106472718396
73.73	919.3554887218045	30.320875461005482	0.4112420379900377	12.46921861822602
74.5675	6.652073934837089	2.579161479015436	0.0345883	0.0892088
72.8075	2.8174874686716787	1.6785373003516122	0.0230545	0.0386978
65.9175	20.33152255639098	4.509048963627583	0.0684044	0.30843892071742673
67.225	9.51316	3.08434	0.0458809	0.141512
69.5775	431.5578884711779	20.773971417886806	0.29857312231521405	6.202549509125477
77.09	2.2826065162907256	1.510829744309638	0.019598258455177556	0.029609631810750103
80.89	1.0004010025062655	1.0002004811567857	0.012364945990317538	0.012367424928993268
69.395	110.5804260651629	10.515722802792155	0.15153430078236407	1.5934927021422711
80.5375	815.5073621553881	28.557089525289303	0.35458127611720386	10.125809246070318
62.9075	1.2119736842105273	1.1008967636479488	0.017500246610466934	0.019266
68.7375	0.8757832080200506	0.9358328953504736	0.013614590221501709	0.012741
80.87	1.181052631578949	1.0867624540712422	0.013438388204170176	0.014604335743526015
[truncated: 99,491 more rows]

## Sheet: Fig2cropcover
mean	var	sd	cv	delta
0.115	1.8363659147869693	1.3551257929753124	11.783702547611412	0.15986784060686912
0.055	1.009498746867167	1.0047381484084135	18.267966334698425	0.1836462321307932
0.11	2.413934837092731	1.5536842784467928	14.12440253133448	0.21969028086283376
0.745	8.756867167919804	2.9592004271288896	3.9720811102401203	0.11842410073057438
0.185	5.8504	2.418760220134741	13.074379568295896	0.31682401645781233
0.545	8.178421052631576	2.859793882892887	5.247328225491535	0.15088509537772743
0.0675	0.9703696741854637	0.9850734359353437	14.593680532375462	0.1438555727613122
0.0825	0.37663533834586505	0.6137062313076713	7.438863409789955	0.0456905
1.73	36.95448621553882	6.0790201690353705	3.5138844907718907	0.21737025227498633
1.3075	37.81748746867167	6.14959	4.703321195888994	0.29306693599053646
0.2325	2.92576	1.7104847691117888	7.356923738115221	0.12613231765417648
0.0575	0.6608458646616536	0.8129242674823121	14.13781334751847	0.11499583820029623
0.495	8.837067669172939	2.9727205837705197	6.005496128829333	0.17941472245540557
1.865	26.989248120300775	5.195117719580643	2.7855859086223287	0.14746468347987976
0.8475	17.397738095238104	4.171059589029879	4.921604234843515	0.20703768979253276
0.29	3.359298245614037	1.8328388487845944	6.320133961326188	0.11617477739285435
0.775	14.084586466165423	3.752943706767452	4.842508008732196	0.18315605902083631
0.0875	0.746711	0.8641241382554882	9.875704437205579	0.0854131
0.245	1.9197744360902258	1.3855592502993965	5.6553438787730475	0.0785506
0.14	2.63198	1.62234	11.588127170519714	0.18826213483696386
0.315	4.2062907268170395	2.0509243591164057	6.510870981321923	0.13395499718771398
0.0925	1.2721240601503776	1.1278847725500942	12.193348892433452	0.13765425560809993
0.11	1.03048	1.0151237316092014	9.2284	0.0937828
0.0425	0.18114661654135347	0.4256132241147512	10.014428802700028	0.0426409
0.085	1.1406265664160404	1.0680012015049611	12.564720017705424	0.1343055204472084
0.015	0.09	0.30000000000000004	20.000000000000004	0.060009
0.2375	3.800595238095238	1.9495115383334458	8.208469635088193	0.16040602697069703
1.0075	22.007462406015033	4.691211187530896	4.656289019881782	0.22065949584510625
0.115	2.638370927318293	1.6243062911034645	14.124402531334473	0.22968769975195757
0.02	0.15999999999999995	0.3999999999999999	19.999999999999996	0.080016
0.4725	13.357637844611553	3.6548102337346533	7.735048113724134	0.28404343527636977
1.0275	19.11954260651628	4.37259	4.255561965717576	0.18801007708478368
0.1275	0.7781892230576452	0.8821503403942239	6.918826199170383	0.061112367135363874
0.405	4.843082706766923	2.200700503650354	5.433828404074948	0.12006856675131623
0.46	8.454536340852128	2.9076685404034843	6.321018566094531	0.18464362897266834
1.5775	33.512775689223034	5.78902	3.669744530995538	0.21584730946350975
1.375	19.6234	4.42983	3.221697808870545	0.14470558236817993
1.555	42.52328320802005	6.520987901232454	4.19356	0.27778112483863665
1.27	19.87177944862156	4.457777411291591	3.510060953772906	0.15848344405940928
0.165	2.3486466165413544	1.5325294830904084	9.288057473275202	0.14257747201314622
0.2325	6.203953634085214	2.4907737019017233	10.713005169469778	0.2674585565885938
0.025	0.14473684210526308	0.38044295512634096	15.217718205053638	0.0579092
0.48	7.794085213032581	2.7917888912008695	5.816226856668479	0.16315994299790204
1.7875	29.380795739348375	5.420405495841466	3.0323946829882327	0.16735964164673395
0.9525	14.33608395989974	3.7863021485216604	3.9751203659020056	0.15195746265223223
0.105	0.7408270676691736	0.8607131157761996	8.19727	0.0706291
1.2975	10.04410401002506	3.1692434444240885	2.442576835779644	0.0784288
0.3575	3.4433020050125327	1.8556136464826218	5.190527682468873	0.0966617
0.1375	1.4121240601503742	1.188328262792051	8.64239	0.10284133848772055
0.7875	15.450971177944862	3.930772338605336	4.991456937911538	0.19776016994715748
0.8325	15.653577694235599	3.9564602480292406	4.752504802437526	0.18960946206581925
1.15	17.802005012531335	4.219242232028322	3.6689062887202804	0.15660095456472334
1.3775	19.62405388471179	4.429904500631113	3.215901633851988	0.14445118630523326
1.825	37.08709273182962	6.089917300902338	3.3369409867958018	0.20699459788722052
0.4325	5.0881641604010035	2.2557	5.21548	0.11815644071942955
0.5925	9.600444862155397	3.0984584654559106	5.2294657644825495	0.16299859133136657
0.6925	10.749818295739358	3.278691552393936	4.734572638836009	0.15631451114112316
1.715	29.57771929824563	5.438540180806393	3.1711604552806953	0.17547421840391061
0.03	0.36000000000000015	0.6000000000000001	20.000000000000004	0.12003601080324103
1.8275	31.93758771929823	5.6513350386699095	3.092385794073822	0.1780142931180775
0.0325	0.31222431077694257	0.5587703560291496	17.19293403166614	0.0961003
0.855	11.407493734335844	3.3774981471994687	3.9502902306426537	0.1345715662403119
0.0325	0.141798	0.37656107819852414	11.586494713800743	0.0436444
0.1	1.0877192982456134	1.0429378208913576	10.429378208913574	0.10888081063519651
0.5625	8.823151629072681	2.970379037946619	5.280673845238434	0.1577433352219154
1.09	11.751278195488736	3.42801	3.14497	0.108998
0.1075	1.1788909774436098	1.0857674601145542	10.100162419670271	0.10978229293640522
0.7875	15.75172305764411	3.9688440455180536	5.039801962562608	0.20160955534541317
0.8275	13.50149749373434	3.674438391609572	4.4404089324586975	0.1645215060210473
0.525	5.242481203007526	2.2896465235943135	4.361231473512978	0.10038379976797282
0.085	0.36368421052631567	0.6030623603959342	7.094851298775696	0.0428228
0.21	2.421954887218044	1.556263116320002	7.4107767443809625	0.11557389027519906
1.475	33.708646616541344	5.805914795838925	3.9362134209077455	0.23195452666864277
0.3323262839879154	6.810436693216144	2.6096813394006833	7.852768394014783	0.20561554590797596
0.52	5.849223057644105	2.418516706091588	4.650993665560747	0.11307303860157636
0.08	0.34446115288220586	0.5869081298484506	7.3363516231056325	0.043092117804519346
0.7525	8.53759	2.9219150773590683	3.8829436243974333	0.11431654722448553
1.11	15.140751879699254	3.891111907886903	3.5055062233215337	0.13793424015307984
0.195	0.1573684210526316	0.39669688813076365	2.0343430160551983	0.00808594
0.04	0.23398496240601505	0.48371992144836773	12.092998036209194	0.0585196
0.0425	0.18114661654135342	0.42561322411475117	10.014428802700026	0.0426409
0.0425	0.7225000000000013	0.8500000000000008	20.000000000000018	0.170072
0.065	0.341629	0.5844904384861261	8.992160592094248	0.052592504001709416
0.045	0.8099999999999999	0.9	20	0.18008103646640988
0.07	0.77203	0.8786524200091694	12.55217742870242	0.11036726782861858
0.63	8.113383458646627	2.8484001577458575	4.521270091660091	0.12960034660658382
1.71	45.304160401002505	6.7308365305511995	3.9361617137726315	0.2695458444726609
0.1275	0.7380889724310781	0.859121	6.738204285780721	0.057963234294790805
1.82	27.772	5.269917463792768	2.8955590460399825	0.15542225691759246
0.2	2.9423558897243107	1.7153296737724533	8.576648368862266	0.14741261972566685
0.035	0.4900000000000005	0.7000000000000004	20.00000000000001	0.1400490171560047
0.2075	5.984404761904764	2.4463043068892234	11.78941834645409	0.28900473358869117
0.1375	1.1665100250626559	1.0800509363278457	7.85492	0.0849539
0.33	5.344461152882208	2.3118090649710257	7.005482015063714	0.16248958389601467
1.115	15.420325814536353	3.926872268681062	3.521858536933688	0.13985830634476976
0.0175	0.0723747	0.26902543879118956	15.372882216639402	0.0413642
0.0075	0.0225	0.15000000000000002	20.000000000000004	0.030002250168762668
2.0275	32.182199248120305	5.672935681648463	2.797995404018971	0.16201329928855163
1.0175	32.07738721804511	5.663690247360383	5.5662803413861255	0.3184975898121629
0.07	1.960000000000002	1.4000000000000008	20.00000000000001	0.28019613729610754
0.0775	1.0791917293233078	1.03884	13.404406868957805	0.13935854859429708
0.0975	0.7799436090225571	0.8831441609514027	9.057888830270796	0.0800723
0.055	0.4831829573934845	0.6951136291236739	12.638429620430434	0.0878998
0.035	0.4900000000000003	0.7000000000000002	20.000000000000004	0.14004901715600468
1.9475	21.638840852130343	4.6517567490283005	2.38858	0.11331772718954708
0.17	1.3745363408521307	1.1724062183612516	6.896507166830891	0.0809928
0.0775	0.5478634085213043	0.7401779573327649	9.550683320422774	0.0707469
0.0375	0.34194862155388484	0.5847637313940434	15.593699503841156	0.0912205
0.7325	21.770369674185442	4.665872873770292	6.36979	0.2993995133697054
1.5325	17.853577694235586	4.225349416821713	2.7571611202751796	0.1183128355207376
0.66	14.380350877192983	3.7921433091581576	5.745671680542663	0.21933169337617642
0.385	7.054411027568922	2.6560141241282813	6.898737984748783	0.18393962280934645
0.105	4.410000000000002	2.1000000000000005	20.000000000000007	0.42044146353671374
0.17	2.236691729323309	1.495557330670847	8.797396062769687	0.1317941517829315
0.21	5.900651629072685	2.4291256923166173	11.567265201507702	0.281575
1.7275	23.321547619047625	4.829238823981231	2.7955072787156183	0.13737487377542637
0.045	0.8099999999999999	0.9	20	0.18008103646640988
0.2925	1.6009461152882198	1.2652849937022963	4.325760662230073	0.0548938
0.14	2.626967418546372	1.6207922194243072	11.577087281602193	0.1879035949290701
1.8625	24.204104010025066	4.919766662152288	2.6414854561891477	0.13242126695625525
0.68	9.461253132832077	3.075915007413579	4.523404422667027	0.14008867849660156
1.1975	29.79297619047618	5.458294256494073	4.5580745356944234	0.25180852770782886
1.065	28.923082706766902	5.378018474007588	5.049782604701961	0.274502
0.0675	1.822499999999996	1.3499999999999985	19.99999999999998	0.2701823731018431
0.155	2.4069924812030092	1.5514485106515812	10.0093	0.15553091040810088
0.2425	2.294429824561403	1.5147375431279846	6.246340384032926	0.0948457
0.895	8.520275689223064	2.9189511282690335	3.2613979086804843	0.0960583
0.115	1.4353634085213043	1.198066529255076	10.417969819609356	0.12495791103432462
1.12	28.98305764411026	5.38359	4.806778142019143	0.261708
1.335	4.554160401002505	2.134047890981481	1.5985377460535437	0.034575139164038454
1.615	20.894010025062656	4.570996611797328	2.830338459317231	0.13149837381489796
0.05	0.6791979949874687	0.8241346946873847	16.48269389374769	0.13590755277388067
0.5325	7.116735588972429	2.6677210478182363	5.009804784635186	0.13436310020289838
0.64	4.456541353383459	2.1110521910610025	3.298519048532816	0.070082
0.1075	0.9332769423558901	0.9660625975349062	8.986628814278196	0.0869099
0.11	1.8575438596491236	1.3629174074936177	12.39015824994198	0.1690535825452656
0.2075	4.310219298245614	2.0761067646548463	10.005333805565526	0.20815333012365062
0.48	9.48832	3.0803118027246867	6.417316255676431	0.19862675848248698
0.7775	12.218540100250614	3.4955028393995926	4.495823587652209	0.15838306952634695
0.1325	3.9548308270676755	1.9886756465214923	15.008872803935791	0.298874
0.0475	0.4313220551378434	0.6567511363810826	13.82633971328595	0.0908478
0.0775	0.5077631578947371	0.7125750191346432	9.19452	0.0655686
0.7125	7.092575187969923	2.6631889133086153	3.7378090011348983	0.10025926216177879
0.975	15.463032581453643	3.9323062675043055	4.033134633337749	0.16015673412130987
0.0525	0.3205451127819551	0.566167	10.784134021216419	0.061088283307203915
0.0125	0.032424812030075176	0.18006890911558046	14.405512729246436	0.025943092510623964
0.6	10.140350877192988	3.1843917593777604	5.307319598962934	0.17002600397707895
0.535	11.327092731829566	3.3655746510558293	6.290793740291269	0.21286016133660063
0.4575	8.704956140350872	2.950416265605732	6.448997301870452	0.19114676179808682
0.435	7.198771929824566	2.683052725874869	6.167937300861768	0.16621203222118666
0.36	5.900150375939857	2.4290225144983437	6.74728	0.1644852127642808
0.215	3.5075438596491275	1.8728437894413745	8.710901346238952	0.1634930850001516
0.0325	0.4225000000000005	0.6500000000000004	20.00000000000001	0.13004226373571426
1.3675	26.072625313283194	5.106136045316771	3.733920325642977	0.19330246283026933
0.1475	1.3892167919799487	1.1786504112670342	7.990850245878199	0.0943233
0.37	2.5945864661654117	1.6107720093686169	4.353437863158424	0.0703844
0.32	3.5013533834586466	1.8711903653713715	5.8474698917855354	0.1097685526014072
0.4625	9.727913533834588	3.118960328993395	6.743698008634367	0.21131057701511846
1.0475	15.333577694235595	3.915811243438018	3.7382446238071765	0.14793219300801763
0.15	1.5213032581453652	1.2334112283198029	8.22274	0.10157257607380171
1.145	29.317268170426075	5.414542286327264	4.728857891988877	0.25901169411973274
0.23	3.911879699248118	1.9778472386026476	8.599335820011511	0.17047381583067656
0.2675	3.3392919799498744	1.8273729723156886	6.831300831086686	0.12516816989933582
0.4425	8.648314536340846	2.9408016825928347	6.645879508684372	0.19631081175650492
0.595	15.995964912280696	3.999495582230426	6.721841314672985	0.2704489174839149
0.0875	0.8269110275689229	0.9093464837832292	10.392531243236906	0.0945869
0.1925	2.3813972431077692	1.5431776447019212	8.016507245204785	0.12394754672134868
0.9175	29.765106516290746	5.4557406936446995	5.946311382719019	0.3274194028994306
0.06	0.8435087719298253	0.9184273362274369	15.307122270457281	0.1406691968397414
0.595	9.40449	3.0666734771636266	5.154073070863238	0.15900466964216667
0.4175	2.810219298245613	1.6763708713305696	4.015259572049269	0.0675928
1.11	27.536741854636563	5.247546269890011	4.727519162063072	0.25086333850457704
1.2075	11.899191729323295	3.449520507160857	2.8567457616238983	0.0997485
0.17	2.5875689223057674	1.6085922175323886	9.462307161955227	0.15246913413424984
0.035	0.4900000000000003	0.7000000000000002	20.000000000000004	0.14004901715600468
1.005	11.538822055137834	3.3968841686371696	3.379984247400169	0.11597974625220114
0.385	5.199774436090226	2.280301391502936	5.922860757150483	0.13558106335600442
1.5125	32.51112155388473	5.701852466864144	3.7698198128027403	0.2182506043839333
1.25	26.142857142857142	5.11301	4.090406895582464	0.21179023508137432
1.2425	10.830770676691728	3.291013624507156	2.648703118315619	0.0882659
0.6875	7.9547305764411025	2.8204131925023153	4.1024191890942765	0.11650615181468747
0.065	1.0884962406015044	1.0433102321943863	16.050926649144404	0.16756988051487381
0.0825	1.3089661654135332	1.1441005923490877	13.867885967867728	0.15879357020008572
0.05	0.5438596491228068	0.7374684055081999	14.749368110163998	0.10882634299605938
0.2775	4.020545112781959	2.0051296997406327	7.225692611677955	0.14528768188595276
0.7325	4.92826	2.2199694617331045	3.0306750330827366	0.0677765
0.6625	8.44471	2.905977548740606	4.386381205646198	0.1283173555185665
0.0375	0.3118734335839601	0.5584562951422073	14.892167870458861	0.0831974
0.1225	4.197988721804507	2.0488993927971446	16.725709328956285	0.3431132706385328
0.025	0.20488721804511276	0.4526446929381949	18.105787717527797	0.0819754
0.53	7.282305764411029	2.69857	5.091650500739811	0.13813410631841264
0.1025	1.4806954887218062	1.216838316590091	11.871593332586253	0.144606
1.885	38.65842105263159	6.217589649746241	3.298456047610738	0.20902457505750824
1.345	20.8631	4.5676178509240675	3.395998402174028	0.15723098599644927
0.455	5.581929824561407	2.3626108068324347	5.192551223807548	0.12324052073332357
2.035	30.760676691729305	5.546230854528984	2.72542	0.15429808239807505
0.065	0.9631829573934855	0.9814188491125925	15.098751524809115	0.14827837438850414
1.925	31.463032581453678	5.609191793962271	2.9138658669933877	0.16665238348045952
0.2275	2.6222994987468664	1.6193515673709853	7.11803	0.1155287399161385
0.07	0.29583959899749385	0.5439113889205611	7.770162698865158	0.0422924
1.095	18.79295739348371	4.3350844736272105	3.9589812544540735	0.1735252835303072
1.5	16.726817042606516	4.08984	2.726562104157013	0.1132102676318546
0.1775	1.5248057644110289	1.2348302573273093	6.956790182125687	0.0860573
1.9225	22.7885	4.773726522569207	2.483082716550953	0.12085909430534508
1.0725	15.72154761904762	3.9650406831516394	3.6970076299782186	0.14817705550818183
0.545	5.827543859649122	2.414030625250873	4.4294139912860055	0.10751335807027422
0.5025	7.4837030075187965	2.735635759292307	5.444051262273248	0.14968156293871823
0.03	0.36000000000000015	0.6000000000000001	20.000000000000004	0.12003601080324103
0.4075	7.209467418546369	2.6850451427390136	6.589067834942365	0.17764334247448216
0.1625	1.3895676691729335	1.1787992488854637	7.254149223910546	0.085651
0.0175	0.0623496	0.24969906699895855	14.268518114226202	0.035634592659515636
0.4325	6.140795739348365	2.4780629006036885	5.7296252037079505	0.14260046352145553
0.3925	8.534780701754395	2.9214346992110563	7.443145730474028	0.21830348325468915
0.01	0.04	0.19999999999999996	19.999999999999996	0.040004
0.85	29.561403508771917	5.437039958357113	6.3965175980671924	0.35076270070626103
0.135	1.6358646616541355	1.279009250026807	9.474142592791162	0.12133896772896265
0.955	9.937819548872184	3.1524307365701447	3.3009745932671675	0.10506430176639456
0.09	1.2299749373433595	1.1090423514651546	12.322692794057273	0.13678699021823637
0.8325	11.578389724310783	3.402703296543909	4.08733	0.14024731534845344
0.0725	1.160144110275689	1.0770998608651332	14.856549805036321	0.1601359758619053
1.235	15.052406015037603	3.8797430346657755	3.1414923357617615	0.12340589285807334
1.135	17.40027568922307	4.1713637685082166	3.675210368729706	0.1550663973475428
1.9325	25.311221804511256	5.031025919681914	2.6033769312713657	0.13355756820484058
0.0275	0.30249999999999966	0.5499999999999997	19.99999999999999	0.11003025832103817
1.675	39.34273182957396	6.27238	3.744703571729594	0.2388832759441478
0.1175	1.2016979949874695	1.096219866170774	9.329530775921482	0.10239248095128539
0.9825	15.756585213032587	3.969456538750939	4.040159326972966	0.16196366155526482
1.5875	24.664003759398504	4.966286717397467	3.1283695857621843	0.1578699892887687
0.16	4.801403508771934	2.1912105121991208	13.695065701244504	0.3005686291048135
0.0375	0.20159774436090244	0.4489963745520697	11.973236654721859	0.0537796
0.04	0.21393483709273187	0.46253090393262575	11.563272598315644	0.053505111317710054
1.9025	16.27869047619047	4.0346859203896495	2.12073	0.0872242
0.0075	0.022500000000000006	0.15000000000000002	20.000000000000004	0.030002250168762665
0.3875	3.4208959899749383	1.8495664329715054	4.773074665732917	0.0886246
0.52	6.982055137844605	2.642357874672658	5.081457451293573	0.13497214627301593
1.21	14.7728	3.843544208175639	3.1764828166740817	0.12358489859699472
0.53	5.718395989974943	2.3913167899663446	4.511918471634612	0.10846915045922527
1.4675	14.22951754385966	3.7722032744617118	2.5704962687984407	0.0984085
0.23	2.47328	1.5726675452936802	6.83768	0.10778195100993372
0.2975	4.374931077694233	2.091633590687966	7.030701145169634	0.14749530534665786
0.025	0.24999999999999997	0.49999999999999994	19.999999999999996	0.10002500625156288
1.38	9.965513784461153	3.156820201478246	2.28755	0.0732244
1.1425	20.353076441102765	4.51144	3.948742582455413	0.18020391897430563
0.155	2.697719298245611	1.642473530455091	10.59660342229091	0.17431659706387553
0.935	20.547142857142852	4.532895637133382	4.8480167242068255	0.22182964576698927
0.04	0.22395989974937336	0.4732440171300355	11.831100428250886	0.056012379889299066
0.955	20.689699248120288	4.548593106458335	4.762924718804539	0.21873498452758172
0.0875	0.3908208020050123	0.6251566219796543	7.144647108338907	0.0447044
0.505	11.14784461152884	3.3388388118519345	6.611562003667197	0.2218698409448674
0.07	0.4462155388471177	0.6679936667717125	9.542766668167319	0.0637897
0.025	0.1296992481203007	0.3601378182311609	14.405512729246436	0.051892672416224334
0.15	4.057644110275694	2.0143594789102797	13.429063192735198	0.2709159813236985
0.43	6.446215538847124	2.5389398454565884	5.904511268503694	0.15055939467260673
0.0375	0.19157268170426073	0.43769016633260194	11.671737768869386	0.0511052
0.0075	0.0225	0.15000000000000002	20.000000000000004	0.030002250168762668
0.0275	0.10701127819548874	0.32712578344650356	11.89548303441831	0.0389239
0.075	0.5607769423558905	0.7488504138717494	9.98467	0.0748264
0.02	0.15999999999999995	0.3999999999999999	19.999999999999996	0.080016
1.02	10.59107769423558	3.2543935985426806	3.190581959355569	0.10490411703528518
0.295	3.7774185463659173	1.9435582178998183	6.588332942033283	0.1284269458076212
0.64	9.368822055137842	3.0608531580488867	4.782583059451385	0.147331
0.3475	11.184705513784479	3.344354274562502	9.624041077877704	0.32298439996352735
1.6875	17.37828947368421	4.168727560501431	2.470357072889737	0.1047501143194923
0.035	0.4900000000000005	0.7000000000000004	20.00000000000001	0.1400490171560047
0.315	3.028345864661651	1.7402143157271321	5.524489891197245	0.0964418
0.315	6.216315789473682	2.493254056343573	7.91509	0.19796695430204134
1.8775	31.91227443609023	5.649095010361415	3.0088388870100746	0.1732244566087289
0.02	0.15999999999999995	0.3999999999999999	19.999999999999996	0.080016
0.105	4.410000000000002	2.1000000000000005	20.000000000000007	0.42044146353671374
0.145	1.1217794486215549	1.059140901212655	7.304420008363138	0.0774764
0.165	3.1306015037594004	1.769350588142271	10.723336897831945	0.19004700202360567
0.1225	2.157888471177948	1.4689753133316938	11.991635210870971	0.17637021442515638
0.635	47.841378446115215	6.916746232594861	10.892513752117893	0.7582222458456112
0.656642	6.964723366204452	2.639076233496193	4.0190512105533625	0.10676690120236182
1.23	24.6086	4.960707767434472	4.033095745881685	0.20256160163412165
0.0675	0.6044548872180447	0.7774669685703983	11.518	0.0896094
0.015	0.09	0.30000000000000004	20.000000000000004	0.060009
0.0725	1.0298182957393487	1.0147996332968143	13.997236321335372	0.1421469594061693
1.195	17.62102756892231	4.197740769619095	3.512753782108029	0.14923971220878038
0.115	2.638370927318297	1.6243062911034658	14.124402531334484	0.22968769975195794
0.0625	0.43969298245614036	0.6630934945059711	10.609495912095538	0.0703949
1.4675	20.49518170426066	4.527160446047904	3.0849474930479754	0.14174056548510836
0.2425	2.690419799498749	1.6402499198289109	6.763917195170767	0.1112148423638147
1.4475	58.9145	7.675580113267524	5.302646019528514	0.41298682768260836
0.26	4.378345864661656	2.0924497281085768	8.047883569648372	0.16883689379547037
0.3125	4.927161654135339	2.219721075751487	7.103107442404759	0.15816343366252622
0.5275	9.056885964912285	3.0094660597707836	5.7051489284754195	0.17260501210067533
1.9225	46.34234962406017	6.807521547821951	3.540973496916489	0.24577760832530848
0.71	11.975839598997496	3.460612604582821	4.874102259975804	0.16987994477689475
0.5175	5.3931766917293205	2.3223214014708042	4.487577587383197	0.10475809787591502
0.3325	7.70621	2.776005993001989	8.34889	0.23253888421657526
1.4175	25.837788220551385	5.083088452953715	3.5859530532301336	0.18489809608914573
0.125	1.5783208020050126	1.2563123823337143	10.050499058669715	0.12642369377762303
1.1	22.150375939849596	4.706418589527455	4.278562354115867	0.20360672800670643
1.1175	17.38716165413533	4.169791560034546	3.7313571007020547	0.15734817936421916
1.9675	37.545307017543855	6.127422542761667	3.1143189543896654	0.1946573653275922
0.06	0.7181954887218048	0.8474641518800691	14.124402531334486	0.11977111078677288
0.315	11.674962406015036	3.4168644114180236	10.847188607676266	0.37180491264992777
0.6325	7.320745614035089	2.7056876416236757	4.277767022329923	0.11647974806715859
0.01	0.04	0.19999999999999996	19.999999999999996	0.040004000400039985
1.395	30.80097744360898	5.549862831062492	3.978396294668453	0.22391921021263816
0.49	7.904661654135339	2.811523013267958	5.737802067893792	0.16211398411677092
0.3925	3.9433020050125287	1.9857749129779358	5.059299141345059	0.10086217716671766
1.1030927835051547	29.674098937105416	5.44739	4.938291552804121	0.2720086949101563
0.96	29.11117794486215	5.395477545580386	5.620289109979569	0.3061807723401125
0.3225	1.8180388471177937	1.3483467087948091	4.180920027270726	0.0565557
0.895	4.901228070175439	2.2138717375167514	2.473599706722627	0.0552569
0.14	0.7322305764411036	0.8557047250314231	6.112176607367307	0.0523755
0.055	0.9242857142857134	0.9613977919080704	17.479959852874007	0.16814442748706576
1.09	28.332731829573916	5.322849972484094	4.88335	0.2627978157288195
0.06	0.8435087719298251	0.9184273362274368	15.30712227045728	0.14066919683974138
0.985	20.125087719298257	4.486099388031684	4.554415622367192	0.2063481405478302
0.055	0.6034837092731825	0.7768421392233962	14.124402531334477	0.10978469235773904
0.02	0.15999999999999995	0.3999999999999999	19.999999999999996	0.080016
0.13	2.2487218045112773	1.4995738743093912	11.535183648533778	0.17320376524183573
0.23	3.896842105263158	1.974042072819918	8.582791620956165	0.16981850017052955
0.0625	0.2592418546365915	0.509158	8.146527774884673	0.041504637140067184
0.095	1.1739097744360911	1.0834711691762227	11.404959675539185	0.12368695254555945
0.725	30.3152	5.505920713855967	7.594373398422023	0.4211938333228764
0.8475	15.818790726817053	3.9772843407049807	4.692960873988178	0.18824779804497455
1.09	12.498145363408538	3.5352716109810487	3.243368450441329	0.1159254717096029
0.0275	0.16214912280701746	0.40267744263494254	14.642816095816093	0.0589795
0.8525	9.559642857142858	3.091867212081214	3.6268237091861746	0.11310075705823652
1.2925	21.85157268170425	4.674566576882209	3.6166859395607034	0.17127816237013693
0.5775	10.029066416040104	3.166870129329604	5.483757799704942	0.1746722197929424
0.035	0.19426065162907283	0.4407501011106779	12.592860031733654	0.055522476189258464
0.055	0.2225313283208018	0.4717322633876146	8.576950243411174	0.040482506891663474
0.4425	8.347562656641593	2.8892148858542166	6.5292991770716755	0.18948395024574913
1.735	26.876967418546364	5.184300089553687	2.988069215881087	0.15764562665735446
0.155	2.2365664160401018	1.495515434905338	9.648486676808632	0.1445186113340259
0.6775	10.048615288220558	3.1699550924611786	4.678900505477754	0.14933076074865603
0.0875	0.5161340852130323	0.718425	8.210568283500766	0.0590384
0.1	2.1804511278195484	1.4766350692772905	14.766350692772905	0.21826337615811292
0.46	1.888120300751879	1.3740888984166486	2.9871497791666273	0.0412358
0.01	0.04	0.19999999999999996	19.999999999999996	0.040004
0.1675	3.0270112781954883	1.7398308188428806	10.387049664733615	0.18102030023845092
1.4	22.431077694235572	4.7361458691889515	3.3829613351349654	0.16249694070005485
0.635	15.134611528822058	3.8903228052209315	6.126492606647136	0.23986347208430317
1.1025	18.60851503759397	4.31376	3.912706400131565	0.17066631299504678
0.2875	4.661497493734334	2.1590501369200146	7.509739606678312	0.16260653705435593
0.0125	0.0625	0.24999999999999997	19.999999999999996	0.050006250781347655
0.0225	0.20250000000000007	0.45000000000000007	20.000000000000004	0.0900203
1.9225	23.986459899749374	4.897597359905097	2.5475148816151347	0.12721268546320236
0.14	2.2209523809523803	1.490286006427082	10.644900045907727	0.15886186238965838
1.12	12.25624060150375	3.5008914009868617	3.1257958937382693	0.11067022618960708
1.8825	137.8483145363409	11.740882187312028	6.236856407602671	0.7463112727173551
1.8	33.558897243107765	5.793004163912517	3.218335646618065	0.18985572099517856
0.03	0.19959899749373436	0.44676503611376567	14.892167870458856	0.066553
0.2375	2.3720238095238093	1.5401375943479236	6.484789870938626	0.10011245379455405
1.655	25.825538847117798	5.081883395663246	3.0706244082557377	0.15867156636975047
0.0125	0.027412280701754367	0.16556654463313042	13.245323570650433	0.0219326
0.5725	13.79924185463658	3.7147330798640943	6.488616733387064	0.24242266196044987
0.0075	0.022500000000000006	0.15000000000000002	20.000000000000004	0.030002250168762665
0.85	9.075187969924809	3.01251	3.5441238408390707	0.10768221613034093
1.1525	15.026810776942353	3.8764430573584274	3.363508075799069	0.13190467668681866
0.1175	1.8783897243107774	1.3705435871619616	11.66420074180393	0.16005101520335566
1.9225	25.234580200501256	5.0234032488444775	2.61295	0.13383211725527958
1.485	29.613809523809504	5.4418571759840875	3.664550286857971	0.2024256131075734
0.1075	1.404454887218045	1.1850969948565582	11.024158091688914	0.13078756288294055
1.555	13.846591478696737	3.721100842317598	2.392990895381092	0.0904521
0.0975	1.0004949874686726	1.0002474631153395	10.258948339644508	0.10271501765181797
0.0725	2.1025	1.45	20	0.2902104025418429
0.1375	1.3068609022556388	1.143180170513659	8.314037603735702	0.0951753
1.68	28.333433583959884	5.322915891122072	3.168402316144091	0.17153314725459073
1.565	25.048395989974942	5.0048372590899435	3.197979079290699	0.16259831208233094
0.08	1.2767919799498757	1.129952202506759	14.124402531334487	0.15972677891686796
0.6125	9.781798245614041	3.1275866487779425	5.106263916372151	0.1606870365989899
0.3625	6.407111528822058	2.531227277196194	6.982695937092949	0.17739094642415465
1.7025	18.66565789473684	4.320377054695208	2.5376664051073177	0.11153565155875304
0.0325	0.14681077694235592	0.3831589447505512	11.789505992324651	0.0451872
0.13	2.604611528822056	1.6138808905312858	12.414468388702199	0.20061553317944528
0.02	0.0797995	0.2824880506266896	14.124402531334479	0.039907730919617496
1.2175	11.333527568922307	3.366530494280767	2.765117449101246	0.0942358
0.09	0.8139348370927324	0.902183	10.024259691225456	0.0905187
0.0675	0.6194924812030079	0.7870784466639954	11.66042143205919	0.0918387
0.1375	1.6928258145363397	1.3010863977985243	9.462446529443813	0.12328412035904565
0.0975	0.5192919799498735	0.7206191642954506	7.390965787645647	0.053312695770671124
0.55	4.934837092731831	2.2214493225666505	4.039	0.0902205
0.07	0.6767919799498755	0.8226736776814215	11.752481109734592	0.0967523
0.095	1.018521303258146	1.0092181643520621	10.623349098442759	0.10731471774587394
0.11	2.2735839598997516	1.5078408271099943	13.70764388281813	0.20691705966560958
1.695	23.796466165413527	4.878162170880907	2.877971782230624	0.14281280786267364
0.3825	14.91848997493733	3.8624461128845966	10.097898334338815	0.3915234589281079
0.305	5.009498746867168	2.23819	7.338330996940853	0.16474834299916938
0.0275	0.18219924812030058	0.4268480386745388	15.52174686089232	0.0662725
0.7775	15.251121553884701	3.905268435573245	5.022853293341794	0.197693
0.7725	20.02079573934837	4.474460385269755	5.792181728504538	0.2611865429288942
0.3575	5.909467418546365	2.430939616392469	6.79983	0.16589285488758998
0.005	0.01	0.1	19.999999999999996	0.020001000050002493
0.4075	10.12174812030077	3.1814694907072063	7.807287093760016	0.2494027732408527
0.5775	11.958890977443623	3.4581629483648717	5.988160949549561	0.20828319871837564
0.5375	5.893327067669167	2.4276175703082163	4.5164978052245885	0.1102358117704834
1.7225	41.23859022556392	6.421727978166307	3.7281439641023555	0.2436074014999154
1.8325	25.312725563909755	5.031175366046164	2.7455254384972245	0.1407107235390565
0.3225	4.073677944862157	2.018335439133485	6.258404462429411	0.1267242809957355
0.5725	9.363151629072686	3.059926735899519	5.3448501937109505	0.1644902065033704
0.0525	1.1025000000000003	1.05	20	0.21011030791165367
0.6325	13.120244360902245	3.6221877865320904	5.726779109141646	0.20875506926610804
0.8675	15.508715538847134	3.9381106559931927	4.539608825352383	0.18033926198936737
0.28	3.8512280701754418	1.9624546033412955	7.008766440504626	0.13793006382784087
0.875	25.267543859649123	5.026683186719561	5.744780784822355	0.29132098847370635
0.105	1.5979699248120316	1.2641083516898508	12.03912715895096	0.15234757684254482
0.035	0.2443859649122809	0.49435408859670704	14.124402531334486	0.069849
0.175	2.9166666666666696	1.7078251276599339	9.759000729485336	0.16695884464479524
0.0375	0.18656015037594006	0.43192609365022167	11.518029164005911	0.049768
1.22	16.778546365914796	4.096162394963705	3.3575101598063157	0.13922764585247224
0.0925	0.5152318295739345	0.7177965098646931	7.759962268807493	0.0557523
1.23	19.505864661654122	4.416544425413846	3.5906865247267046	0.16055914300081345
0.7975	13.806008771929818	3.7156437896991443	4.659114469842187	0.17450779713582362
0.24	5.806917293233083	2.409754612659364	10.040644219414018	0.24253697596034995
0.0225	0.20249999999999999	0.45	20	0.0900203
0.175	1.2474937343358392	1.116912590284414	6.38236	0.0714103
0.1725	1.2057581453634085	1.0980701914556321	6.36562	0.0700198
0.3075	2.133276942355889	1.460574182421382	4.74983	0.0695888
0.9525	13.408765664160391	3.661798146288295	3.8444075026648763	0.14212821390580335
0.0175	0.0723747	0.26902543879118945	15.372882216639395	0.041364202573617254
1.7675	30.775382205513793	5.547556417515174	3.1386457807723755	0.17725105788237822
0.4325	7.624505012531322	2.7612506247226674	6.384394508029288	0.17705489566145424
0.385	6.67847	2.5842738202336184	6.712399533074334	0.17413721210934463
0.0075	0.022500000000000003	0.15000000000000002	20.000000000000004	0.0300023
0.1575	2.1831516290726816	1.4775491968366676	9.381264741820113	0.13883146139758573
0.1	2.0401002506265655	1.428320780016368	14.283207800163678	0.20421423930195848
1.69	46.595388471177955	6.826081487294006	4.039101471771602	0.28045199655947617
1.9675	36.90871553884712	6.07525	3.0878039949236036	0.19135689371405074
0.375	9.924185463659148	3.1502675225541004	8.40071	0.2656410998219094
1.7875	18.398339598997495	4.289328572049184	2.3996243759715714	0.10480109352720432
0.465	7.69301	2.7736271412713354	5.964789551121151	0.16621391662190477
0.995	19.23807017543859	4.386122453310964	4.40816	0.19529058022234388
0.1475	1.7701691729323308	1.3304770471272065	9.020183370353942	0.12018874775428202
1.45	25.907268170426082	5.089918287205216	3.5102884739346316	0.18129966003902157
1.67	29.304360902255628	5.413350247513606	3.241527094319525	0.17845542050601712
0.195	2.733809523809526	1.653423576646204	8.479095264852328	0.1404692752821605
0.0625	0.7053571428571429	0.8398554297360605	13.437686875776969	0.11292772268382026
0.6275	3.43734	1.8540056884302782	2.9545907385343084	0.0551242
0.16	2.6961403508771924	1.6419927986678846	10.262454991674279	0.1687788180386864
0.1510989010989011	2.8669133896406622	1.6931962052995104	11.20588034052767	0.19002466587817718
0.4575	7.015733082706762	2.648722915426746	5.789558285085784	0.1540541547570685
1.3675	14.568865914786963	3.8169183793718937	2.791165176871586	0.10801358237359855
0.59	7.455538847117797	2.730483262559541	4.627937733151765	0.1271150439647786
0.0225	0.20250000000000004	0.45000000000000007	20.000000000000004	0.0900203
0.02	0.15999999999999992	0.3999999999999999	19.999999999999996	0.080016
0.1325	1.7944298245614032	1.3395632962131365	10.109911669533105	0.13560834706449465
1.3425	23.544053884711783	4.85222	3.6143177215509272	0.17776114644285212
0.18	1.6567418546365933	1.287144846020289	7.150804700112717	0.0922072
0.28	2.693333333333336	1.6411378166788235	5.861206488138655	0.0964606
0.96	14.329223057644105	3.7853960238849655	3.943120858213506	0.1507095518818586
0.16	2.154786967418548	1.4679192646118342	9.174495403823963	0.13489000947882537
1.1275	16.31202380952381	4.038814654019643	3.5820972541194176	0.1463240727407624
0.0825	0.6974373433583958	0.8351271420319158	10.122753236750494	0.0846077
0.0075	0.0225	0.15000000000000002	20.000000000000004	0.030002250168762668
0.0475	0.25087092731829586	0.5008701701222542	10.54463516046851	0.05284
0.56	11.374837092731841	3.37266	6.022607570966606	0.20426598043205954
0.8075	8.426510025062651	2.9028451603664034	3.594854687760252	0.10520257612808757
0.1125	1.0173872180451142	1.0086561446028643	8.965832396469905	0.0905363
0.06	0.6730827067669181	0.8204161790011933	13.673602983353224	0.1122477998077043
0.105	0.49020050125313236	0.7001432005333854	6.668030481270337	0.0467348
1.7775	33.46666040100253	5.7850376317706464	3.2545921979019106	0.1916866129545643
0.445	7.335313283208021	2.7083783493463427	6.086243481677174	0.16557531087966212
0.82	12.433684210526332	3.526142965128659	4.300174347717877	0.15288394358774057
1.9075	17.5428	4.1884126768836545	2.195760250004537	0.0937559
0.1775	1.9809461152882224	1.40746	7.929357043519325	0.1118010448991028
1.845	27.67015037593985	5.260242425586472	2.8510799054669222	0.15279274084330063
0.66	10.360300751879697	3.218742107078431	4.876881980421865	0.1580171671193467
0.01	0.04	0.19999999999999996	19.999999999999996	0.040004
0.45	4.378446115288221	2.0924736832964523	4.6499415184365605	0.0977386
0.36	6.0004010025062735	2.4495715957093953	6.80437	0.16728001367440212
1.51	24.66155388471177	4.9660400607236115	3.288768252134842	0.1658255141693329
1.755	17.669147869674187	4.203468552240421	2.3951387762053686	0.10247738331753144
0.765	6.145137844611527	2.4789388545527955	3.2404429471278373	0.0809479
0.335	5.8925062656641645	2.4274485093744347	7.246114953356521	0.17648694067406898
0.0175	0.0723747	0.26902543879118956	15.372882216639402	0.0413642
0.3125	3.899592731829574	1.974738648993728	6.3191636767799295	0.12517814913459197
0.64	10.055538847117791	3.17105	4.95476	0.15812982536857437
1.6425	27.33302631578948	5.228099684951452	3.1830135068197576	0.1691900659553221
0.3225	4.204003759398499	2.050366737780951	6.357726318700623	0.13077846627150852
1.0425	15.223753132832094	3.9017628237544235	3.7426981522824208	0.1475696183827393
0.065	0.8428822055137852	0.9180861645367417	14.124402531334487	0.12975852850718894
1.5175	22.32550751879699	4.724987568110311	3.113665613252264	0.14938726488329923
0.045	0.8100000000000002	0.9000000000000001	20.000000000000004	0.18008103646640994
0.0275	0.3024999999999997	0.5499999999999997	19.99999999999999	0.11003025832103819
0.1225	2.313276942355895	1.520946068194364	12.4159	0.18907054548809193
0.6925	8.108214285714281	2.8474926313713755	4.1119	0.11790260239107853
0.005	0.01	0.1	20	0.020001000050002497
0.01	0.04	0.19999999999999996	19.999999999999996	0.040004000400039985
0.0625	0.5700187969924813	0.754996	12.0799	0.09126
0.825	13.272556390977439	3.6431519857092756	4.415941800859728	0.16221776799171883
0.2425	2.705457393483709	1.6448274661750117	6.782793674948502	0.11183645674714625
0.195	1.6611278195488706	1.288847477224854	6.609474242178738	0.0853525
0.08	0.7153884711779445	0.8458064028948613	10.572580036185766	0.0894952
1.905	28.632556390977445	5.350939767085539	2.8088922661866347	0.15322099320655574
0.3525	11.311522556390981	3.3632607030069765	9.54117	0.3220294105912272
0.105	4.410000000000002	2.1000000000000005	20.000000000000007	0.42044146353671374
0.88	22.276290726817066	4.719776554755222	5.3633824485854795	0.25538707359785506
1.0625	26.80560776942356	5.177413231472214	4.872859511973849	0.2549974207191272
0.04	0.31919799498746865	0.5649761012533793	14.124402531334482	0.0798314
1.1975	11.507261904761894	3.3922355320292685	2.8327645361413514	0.0972587
1.555	28.187443609022573	5.309184834701329	3.4142667747275426	0.18413300200119953
0.1625	5.369517543859652	2.317221945317205	14.259827355798183	0.3309696745740845
0.0075	0.0225	0.15000000000000002	20.000000000000004	0.030002250168762668
0.1275	2.266911027568921	1.5056264568507425	11.808834955692097	0.17802392384163698
1.675	31.808897243107797	5.639937698512972	3.3671269841868487	0.19313894140651613
0.07	1.9600000000000013	1.4000000000000004	20.000000000000004	0.28019613729610743
0.065	0.8428822055137845	0.9180861645367413	14.12440253133448	0.12975852850718883
1.27	39.31538847117797	6.270198439537458	4.937164125620045	0.3135520996272979
0.1425	0.9896679197994979	0.9948205465306282	6.9811968177587955	0.0695495
0.1775	1.755382205513786	1.3249083762712748	7.464272542373379	0.0990706
0.0125	0.0625	0.24999999999999997	19.999999999999996	0.050006250781347655
0.3875	8.904605263157892	2.9840585220732336	7.700796185995442	0.23069018933937763
1.1575	14.744555137844612	3.8398639478300027	3.3173770607602617	0.12887448796794482
0.33	3.5650125313283176	1.8881240773128014	5.721588113069095	0.10838836436994559
1.1525	16.550620300751877	4.068245358966427	3.529930897150913	0.14528060891581882
0.225	2.5457393483709256	1.5955373227759122	7.0912769901151655	0.1133991190565851
0.0125	0.0625	0.24999999999999997	19.999999999999996	0.050006250781347655
0.5725	11.05237468671678	3.32451	5.807006454420751	0.19416618106725247
0.68	9.22065	3.036552589545039	4.465518514036821	0.1365261962088182
0.1925	4.371372180451127	2.0907826717406874	10.861208684367208	0.22752224944452495
0.625	8.600877192982455	2.9327252160716415	4.692360345714627	0.13847953216374267
1.0375	14.377036340852133	3.791706257195055	3.6546566334410167	0.1400266204362028
0.0575	1.3225000000000031	1.1500000000000015	20.000000000000025	0.23013232608750084
0.1575	1.907462406015039	1.381109121689897	8.768946804380299	0.1212997713312778
0.3125	4.656484962406015	2.157889006044105	6.905244819341137	0.14947462700638744
0.655	10.818020050125332	3.2890758656688557	5.021489871250161	0.16625
0.08	0.8858145363408519	0.9411772077249065	11.764715096561332	0.110815
0.0425	0.7225000000000013	0.8500000000000008	20.000000000000018	0.170072
0.0175	0.062349624060150405	0.24969906699895858	14.268518114226204	0.0356346
1.0225	13.114780701754373	3.621433514749977	3.541744268704134	0.12958694041937613
1.8675	43.553828320801934	6.599532431983492	3.533886175091562	0.23765823171176576
0.0875	1.147713032581454	1.0713136947605282	12.243585082977466	0.131282
0.805	10.182431077694233	3.1909921776297465	3.9639654380493745	0.12751633353707573
1.635	31.49551378446117	5.612086402084449	3.4324687474522624	0.1958350143156273
0.0375	0.19157268170426078	0.43769	11.671737768869386	0.051105212909310534
0.0075	0.022500000000000006	0.15000000000000002	20.000000000000004	0.030002250168762665
1.89	29.672080200501235	5.447208477789448	2.8821208877192848	0.16001950192231718
0.005	0.01	0.1	19.999999999999996	0.020001000050002493
0.0275	0.12204887218045121	0.34935493724928407	12.703815899973966	0.044393616310103905
0.05	0.49874686716791966	0.70622	14.124402531334479	0.0997993
0.1	1.999999999999999	1.4142135623730947	14.142135623730946	0.20020020020020005
0.165	1.4764661654135354	1.2150992409731542	7.364237824079722	0.0896307
0.435	5.684987468671681	2.384321175653918	5.4811981049515355	0.1312603496167335
1.715	41.59275689223052	6.449244676102041	3.760492522508479	0.24675521575326184
0.05	0.9047619047619047	0.9511897312113418	19.023794624226834	0.1810429024035827
1.36	22.501654135338338	4.743590848222298	3.4879344472222775	0.16773452882241377
0.3625	3.8958333333333344	1.9737865470545022	5.444928405667592	0.1078622650787265
0.615	9.485488721804508	3.0798520616751235	5.007889531179063	0.15519000751867085
0.4525	5.67192	2.381580055109895	5.263160342784298	0.125916
1.7075	20.192424812030083	4.493598203225349	2.6316826958860022	0.12031156633204548
0.585	11.707042606516302	3.4215555828477053	5.84881	0.20129797961693516
0.2225	7.311271929824557	2.7039363768078117	12.152523041832861	0.3293292488066648
0.385	6.788746867167917	2.605522378942065	6.767590594654714	0.17701258591467844
0.4825	10.93202380952381	3.3063611129947392	6.852561892217076	0.22766894430443077
1.6825	25.440294486215546	5.043837277927941	2.9978230478026395	0.1537928816450633
0.0225	0.10224937343358405	0.31976455937702675	14.211758194534523	0.045454393208953815
0.17	2.206616541353384	1.485468458552178	8.738049756189282	0.1300220104385328
0.5525	3.596234335839599	1.8963739968264697	3.432351125477773	0.0654518
0.42	6.991077694235581	2.644064616123362	6.295391943150862	0.16715628722146303
0.15	1.9674185463659173	1.4026469785252158	9.350979856834773	0.13135827383514723
0.3475	3.806259398496244	1.950963710194591	5.614284058113931	0.10991459778835753
0.7925	7.909216791979949	2.8123329802816643	3.5486851486203967	0.10059808260565867
0.11	1.0906265664160393	1.0443306786722486	9.493915260656806	0.0992571
0.4175	7.060845864661648	2.657225219032374	6.3646113030715545	0.16983110148731187
1.7475	25.718038847117786	5.071295578756753	2.902028943494565	0.14978801099786893
0.11	1.0054135338345858	1.0027031135059798	9.115482850054363	0.0915019
0.11	1.045513784461152	1.022503684326444	9.295488039331309	0.0951514
0.1425	1.896936090225563	1.3772930299052424	9.66521	0.13330828642925382
1.615	26.387744360902243	5.136900267758977	3.1807431998507596	0.16607369614256146
1.41	29.219949874686723	5.405548064228707	3.833722031367878	0.21019747140127373
0.79	27.424461152882234	5.236836941597689	6.628907521009733	0.3499093618431461
1.2625	95.45723684210513	9.770221944362632	7.738789658901095	0.7657647048811453
0.0425	0.7225000000000005	0.8500000000000003	20.000000000000007	0.1700722807193058
0.3675	8.288164160401013	2.8789171854016598	7.8337882595963535	0.22636015002483828
0.1475	2.6874624060150345	1.639348164977481	11.114224847304957	0.18246998431262618
0.055	0.18744360902255622	0.4329475823036274	7.8717742237023165	0.0340994
1.6375	35.79558270676689	5.982940974701898	3.6537044120316935	0.22223812770307305
0.035	0.14413533834586462	0.37965160126866926	10.847188607676264	0.0411959
0.6325	8.112725563909775	2.8482846704481233	4.503216870273713	0.12908087231040322
0.5175	6.430770676691731	2.535896424677422	4.9002829462365645	0.1249125223357781
0.085	1.1807268170426068	1.0866125422811053	12.783676968013003	0.13902721042799399
0.8425	19.97763784461153	4.4696350907665305	5.305204855509235	0.2391380358105948
1.25	13.300751879699249	3.6470195886092043	2.9176156708873635	0.10775292662034834
1.4825	35.88941729323308	5.990777686847767	4.040996753354311	0.2457300802661383
0.49	11.16280701754386	3.3410787206445556	6.8185280013154195	0.22893416552420862
0.26	4.0124310776942425	2.0031053586105356	7.704251379271291	0.15472656127833298
0.215	4.505037593984967	2.1225073837291983	9.872127366182317	0.2099881067077923
1.4225	17.683201754385955	4.2051399209046485	2.956161631567415	0.12610457040958392
0.115	3.766190476190472	1.9406675336570332	16.875369857887243	0.32787187667473866
0.22	2.4176441102756896	1.554877522596455	7.067625102711159	0.110135
0.165	2.3386215538847117	1.529255228496771	9.268213506041036	0.14196888829506332
0.02	0.0998496	0.3159899113265332	15.79949556632666	0.0499348
0.195	3.520776942355892	1.8763733483387286	9.622427427378096	0.18090542929768905
0.075	1.2023809523809532	1.0965313275875674	14.620417701167566	0.16043778865895464
0.18	1.5514786967418568	1.2455836771336788	6.919909317409327	0.0863487
1.6325	28.3583	5.325254885824481	3.262024432358028	0.1765940127185647
1.7075	11.986911027568928	3.4622118692490393	2.0276497038061723	0.071421
0.4975	4.576434837092734	2.139260348132675	4.300020800266683	0.0924486
0.0575	0.3951817042606519	0.6286347940264299	10.932779026546605	0.0687668
0.015	0.0448872	0.2118660379700173	14.124402531334487	0.029929301425289004
0.14	3.9101754385964926	1.9774163543868277	14.124402531334482	0.27968981134992504
0.4175	3.782650375939847	1.9449036932300394	4.65845	0.0909823
0.845	5.193959899749381	2.2790260857983573	2.69707	0.061990803350434026
0.4725	6.7060087719298185	2.589596256548464	5.4806269979861675	0.14259989608423224
0.1875	2.4785401002506267	1.5743379879335397	8.396469268978878	0.13243712495599258
0.8075	10.586911027568917	3.2537533753449903	4.029415944699679	0.13217456693535803
0.37	6.930426065162906	2.6325702393597985	7.115054700972428	0.1880044289591192
0.085	2.288496240601499	1.5127776573579803	17.797384204211532	0.2694638961471955
0.11	1.6169423558897256	1.271590482777268	11.559913479793344	0.14715663192145229
0.005	0.01	0.1	19.999999999999996	0.020001
0.725	12.635964912280702	3.554710243083211	4.903048611149257	0.17556199567249736
0.1575	2.4738784461152883	1.5728567786404737	9.98639	0.15731942546751057
0.1225	1.7468609022556438	1.3216886555674312	10.789295147489234	0.14277579032319848
0.0325	0.3122243107769426	0.5587703560291496	17.19293403166614	0.0961003
0.095	1.419523809523808	1.1914377069422506	12.541449546760532	0.14956564626119107
0.0725	2.1025	1.45	20	0.2902104025418429
0.345	8.386942355889719	2.8960218155065265	8.394266131902976	0.243941
0.92	15.492330827067683	3.936029830561207	4.278293294088268	0.1699585186659406
0.4375	8.632675438596491	2.93814	6.715751986220343	0.19818535667480064
0.0875	1.0274122807017552	1.0136134769732272	11.58415402255117	0.11752137757128978
0.02	0.15999999999999995	0.3999999999999999	19.999999999999996	0.080016
0.5525	5.866911027568929	2.4221707263462933	4.384019414201436	0.1067783854678352
0.14	3.990375939849626	1.9975925359916686	14.268518114226204	0.28542644987622856
1.355	14.770902255639083	3.8432931524461003	2.836378710292325	0.11050772847088441
0.2225	3.346359649122806	1.8293057833841793	8.2216	0.15073356866771515
0.0825	0.4117230576441105	0.6416564950533193	7.77765	0.049947031469945787
1.5025	55.44360275689224	7.446046115683964	4.955771125247231	0.3746379383980902
0.085	2.890000000000003	1.7000000000000008	20.000000000000007	0.3402892458589804
0.3275	5.153126566416035	2.270049903948377	6.93145	0.15786438192457505
0.01	0.019949874686716794	0.14124402531334482	14.124402531334482	0.019951869873704165
1.5710059171597632	27.67595210085509	5.2607938660296405	3.3486785813898656	0.17897884565856675
0.0975	0.7498684210526321	0.8659494333115716	8.881532649349452	0.0769846
1.5475	26.579191729323302	5.1555011133083175	3.3315031426871196	0.174455
1.6125	21.350720551378437	4.620683991724433	2.8655404599841443	0.1345776336535373
1.9375	38.164	6.177702142334033	3.188491428301436	0.20086730735430447
0.235	11.01731829573936	3.319234594863605	14.12440253133449	0.46992638213586435
0.0775	0.7383395989974941	0.8592668962537159	11.087314790370527	0.0953435
0.365	9.274962406015039	3.0454822944839193	8.343787108175121	0.2550394530726202
0.3725	5.582700501253127	2.362773899731654	6.343017180487662	0.15043151177742803
1.5725	49.19773809523807	7.014109928938815	4.4604832616463055	0.31786157256233005
0.0175	0.12250000000000007	0.3500000000000001	20.000000000000004	0.0700123
0.2825	3.9375375939849597	1.9843229560696414	7.024152056883687	0.13977673099905322
0.015	0.0498997	0.2233825180568829	14.89216787045886	0.033271490305834955
0.1175	1.4673621553884717	1.2113472480624503	10.309338281382557	0.12502879439839445
0.0275	0.3024999999999996	0.5499999999999996	19.999999999999986	0.11003025832103815
0.2725	17.301497493734338	4.159506881077893	15.26424543514823	0.6366522165095974
0.045	0.2736591478696745	0.5231244095525217	11.624986878944927	0.0608405
0.5275	8.134580200501258	2.852118546011238	5.406859802864906	0.15502782296045306
0.125	1.8790726817042607	1.370792720182107	10.966341761456857	0.15051395698256906
0.17	2.818145363408522	1.6787332615423218	9.874901538484245	0.16605555110797307
0.8075	11.188414786967412	3.344908786045953	4.142301902224091	0.13968416994434282
1.635	17.886491228070163	4.229242394102065	2.5866925957810794	0.11121587949562604
0.445	8.43807	2.9048356537743407	6.527720570279417	0.19046713324718817
0.015	0.09	0.30000000000000004	20.000000000000004	0.060009
1.9675	12.15182330827068	3.485946544092534	1.7717644442655827	0.0630023
0.045	0.8099999999999999	0.9	20	0.18008103646640988
0.0325	0.4225000000000005	0.6500000000000004	20.00000000000001	0.13004226373571426
0.8375	11.610119047619055	3.4073624766993977	4.0684925094918185	0.1397991046370855
0.3075	3.947813283208022	1.9869104869641263	6.461497518582525	0.12878017083696666
0.625	9.137218045112782	3.022783162106204	4.836453059369926	0.14711495720433157
0.82	9.591578947368417	3.097027437296676	3.7768627284105807	0.11793756298437942
0.4725	10.510520050125322	3.241993221788923	6.861361315955393	0.22350091058825058
0.1675	2.3402944862155355	1.5298021068803427	9.133146906748314	0.13995349590956108
0.865	9.896516290726813	3.1458728980565653	3.636847280990249	0.11540887976635833
1.7525	20.93859022556389	4.575870433651273	2.6110530291876026	0.12160961202020554
0.1375	0.7254072681704257	0.8517084408237514	6.194243205990919	0.0528295
0.115	2.638370927318295	1.6243062911034651	14.124402531334479	0.22968769975195777
0.17	1.8056140350877192	1.3437313850199821	7.904302264823424	0.10639345917988341
0.14	2.952781954887217	1.718366071268639	12.274043366204564	0.2112086889421774
0.575	7.107142857142859	2.665922515217361	4.636386982986715	0.1243173089987928
0.0975	3.802499999999999	1.9499999999999997	19.999999999999996	0.3903806211055778
0.0675	1.000444862155389	1.0002224063454033	14.818109723635603	0.1483141657145075
1.2925	22.483151629072683	4.741640183425212	3.6685804127080948	0.17622863815843126
0.115	1.385238095238097	1.1769613822203755	10.234446801916308	0.12059416983775662
0.245	2.2756641604010026	1.5085304638624315	6.157267199438496	0.0931124
0.065	0.5621804511278194	0.7497869371546956	11.535183648533778	0.0865456
0.0525	0.19021929824561415	0.43614137415018783	8.307454745717864	0.036251279206462275
0.0125	0.0625	0.24999999999999997	19.999999999999996	0.050006250781347655
0.2	2.230576441102757	1.4935114465924784	7.467557232962392	0.11175232670855496
2.0125	33.44595864661654	5.783248105227419	2.8736636547713883	0.169604
0.1725	3.0453571428571413	1.7450951672780317	10.11649372335091	0.17684750501032492
0.4975	9.488715538847112	3.0803758762279503	6.191710303975779	0.19168156632204236
0.0475	0.6017481203007506	0.7757242553257895	16.331036954227148	0.12674401820880724
0.615	18.60328320802008	4.313152351589274	7.013255856242722	0.3043642500241539
1.67	23.760501253132823	4.874474459173299	2.9188469815408977	0.14469485469089985
0.085	0.7195739348370929	0.8482770389660992	9.979729870189402	0.0847278
0.5225	4.34536	2.0845520245024205	3.9895732526362115	0.0836015
0.2925	5.024505012531331	2.241540767537216	7.663387239443474	0.1722818736267285
0.625	6.94173	2.634716175095198	4.215545880152317	0.11176620797276209
1.0425	11.820244360902258	3.438058225350795	3.297897578274144	0.11457811581082676
0.03	0.36000000000000015	0.6000000000000001	20.000000000000004	0.12003601080324103
0.4225	4.495231829573936	2.1201961771435056	5.018215803889954	0.1068474501116076
0.5375	4.905858395989976	2.21492	4.12078	0.091765
0.1175	0.7906704260651629	0.8891965058777295	7.567629837257273	0.0673703
0.1725	2.4739285714285697	1.5728727130408773	9.118102684294941	0.14366396941556475
0.2225	3.4014974937343325	1.844314911758383	8.289055783183743	0.15321720012350323
1.4225	21.217036340852122	4.6061954301627415	3.238098720676795	0.15130547568762925
0.05	0.744361	0.8627635262664034	17.25527052532807	0.1489466537780168
0.0075	0.0225	0.15000000000000002	20.000000000000004	0.030002250168762668
0.9625	15.294329573934823	3.9108	4.063165235919823	0.16044642225770914
0.2125	7.69659	2.7742720149676363	13.05539771749476	0.36296354284773213
0.285	2.04388	1.4296449600440837	5.016298105417838	0.0719202
0.0825	0.9079636591478704	0.9528712710266116	11.549954800322565	0.11014707244359873
1.2	21.192982456140374	4.603583653648577	3.836319711373814	0.1787532258446388
0.2625	5.261748120300753	2.293850064912865	8.738476437763294	0.20097510709615612
0.06	0.8435087719298253	0.9184273362274369	15.307122270457281	0.1406691968397414
0.4675	6.981397243107767	2.6422333816504113	5.651836110482163	0.15003611924480137
0.3825	4.512474937343358	2.124258679479351	5.553617462691114	0.11842618111907739
0.1675	1.3829010025062642	1.1759681128781785	7.020705151511513	0.0826998
1.2925	22.433026315789448	4.736351582789167	3.664488652061251	0.17583574325459816
1.55	38.48370927318297	6.203523939921806	4.0022735096269715	0.25219095511514256
0.2825	3.7520739348370924	1.9370270867587507	6.856733050473454	0.13319304681165328
0.35	5.736842105263152	2.3951705795753155	6.8433445130723305	0.1644854735936679
1.165	13.52157894736842	3.67717	3.156369068187528	0.11743315155786735
0.9675	21.18941729323307	4.603196421317808	4.757825758468019	0.2211517078194902
0.38	7.479298245614037	2.7348305698185467	7.19692	0.19757442084167298
0.1275	2.3370864661654114	1.5287532391348877	11.990221483410883	0.1835349063126397
0.42	6.735438596491221	2.5952723549737935	6.179219892794746	0.16104397030602868
0.3275	5.062901002506268	2.250089109903487	6.870501098941945	0.15510035067154146
0.6975	19.40951754385967	4.405623400139834	6.316305950021267	0.2802272379432155
1.0525	16.95713659147871	4.117904393193061	3.912498235812884	0.1628266876233758
0.305	4.753859649122804	2.1803347562066713	7.148638544939906	0.15634109111882402
0.015	0.0498997	0.22338251805688283	14.892167870458856	0.0332715
1.84	41.52822055137849	6.444239330702925	3.5023039840776766	0.2299275171380493
1.455	86.40398496240599	9.295374385273892	6.388573460669341	0.60261
0.04	0.16380952380952365	0.4047338925881099	10.118347314702747	0.0409688
1.8925	42.21648496240596	6.497421408713302	3.4332477721074253	0.2273756601269835
0.3625	6.211622807017546	2.492312742618299	6.875345496878066	0.17197853410385186
0.01	0.039999999999999994	0.19999999999999998	19.999999999999996	0.040004
0.0075	0.022500000000000003	0.15000000000000002	20.000000000000004	0.0300023
0.2725	3.4468609022556365	1.8565723530893259	6.813109552621379	0.12683593626598116
0.0058651	0.011730205278592372	0.10830607221477645	18.466185312619384	0.020001173089330745
0.14	2.6119298245614035	1.6161465974847096	11.543904267747925	0.18682797520538777
1.6	61.809523809523846	7.8619033197772055	4.913689574860753	0.39259097948122357
0.21	2.3417543859649093	1.5302791856275473	7.287043741083559	0.11174678185928112
0.3225	2.5598934837092733	1.5999667133128967	4.961137095543866	0.0796334
0.0575	0.8112218045112775	0.9006785245087603	15.663974339282786	0.14116322181102436
1.695	31.02954887218048	5.57042	3.2863818866368493	0.1862216419171054
0.25	3.145363408521303	1.7735172422396415	7.094068968958566	0.12612986099333545
0.695	7.871654135338344	2.805646830115712	4.036901913835557	0.11405388508172581
0.9225	13.956384711779446	3.735824502272483	4.049674257205944	0.15269735627455358
0.0075	0.022500000000000006	0.15000000000000002	20.000000000000004	0.030002250168762665
0.3425	4.847312030075191	2.2016611978402105	6.428207876905724	0.1420137556554613
1.14	21.900150375939866	4.679759649377291	4.105052324015168	0.19432185135048205
0.725	11.272556390977448	3.357462790706317	4.63098	0.15661902435384048
0.1125	1.293076441102756	1.137135190336996	10.107868358551075	0.11506958137707195
0.04	0.6399999999999997	0.7999999999999998	19.999999999999996	0.16006402561024402
0.52	8.295338345864657	2.8801629026610036	5.538774812809622	0.16035960737884414
0.6875	9.669016290726818	3.1095041872824063	4.5229151815016815	0.14161383205137967
0.0175	0.1225000000000001	0.35000000000000014	20.000000000000007	0.0700123
0.045	0.40398496240601517	0.6355981139100518	14.124402531334486	0.0898149
0.4925	8.245557644110269	2.87151	5.830472902009259	0.16825112703639578
0.0475	0.2608959899749375	0.5107797861847486	10.753258656521023	0.0549516
0.4475	2.7992418546365894	1.6730934984741854	3.738756421171364	0.0628341
1.0675	14.504204260651642	3.808438559390402	3.5676239432228596	0.13733683663886362
0.115	2.6383709273182974	1.624306291103466	14.124402531334487	0.22968769975195796
1.025	21.026942355889723	4.585514404719467	4.473672589970212	0.20726537108670925
1.1475	14.722550125313298	3.8369975404361805	3.3437887062624667	0.12979043566594028
0.705	8.318771929824566	2.8842281341503773	4.091103736383514	0.11883454852918132
1.5225	18.87668546365914	4.3447307699855395	2.8536819507294187	0.12590165041848608
0.02	0.0797995	0.28248805062668964	14.124402531334482	0.0399077
0.4175	7.963101503759393	2.8218967918333573	6.759034231936186	0.19153261883355568
0.0275	0.16214912280701746	0.40267744263494254	14.642816095816093	0.0589795
0.43	4.616641604010027	2.148637150383942	4.996830582288237	0.10782741612211645
0.3475	5.5807	2.3623495695433814	6.798128257678796	0.16115556923537494
0.115	0.9541604010025052	0.9768113436086342	8.49401	0.083066
0.2	4.175438596491225	2.0433889978394286	10.216944989197142	0.20919031044545214
0.025	0.10964912280701752	0.3311330892662609	13.245323570650434	0.043870616777001256
0.0375	0.14144736842105268	0.3760948928409593	10.029197142425582	0.0377334
1.24	16.82947368421052	4.102374152147817	3.3083662517321106	0.1374256399042524
0.175	3.1622807017543875	1.7782802652434704	10.161601515676974	0.18101853682540947
0.8625	12.048715538847114	3.4711259756521535	4.024493884814091	0.14091060660629365
0.155	2.6927067669172913	1.6409469116693847	10.58675426883474	0.17399270591463808
0.595	10.612506265664145	3.2576841875271065	5.475099474835473	0.17942905270669973
1.22	24.19709273182957	4.919054048476147	4.032011515144383	0.20078641999466915
0.845	19.21401002506266	4.3833788365897215	5.187430575845824	0.22932250922738157
1.2575	15.4849	3.93509	3.129293464882855	0.12470861653916367
0.1825	5.041798245614036	2.245394897476619	12.30353368480339	0.27676801920293775
1.39	11.86255639097744	3.444206206221898	2.4778461915265457	0.0865451
0.04	0.39939849624060125	0.6319798226530664	15.79949556632666	0.0998896
0.095	0.6375689223057649	0.7984791307891302	8.405043481990845	0.0671763
1.0425	18.44179824561404	4.294391487232392	4.11932	0.1787633513005121
0.5725	8.711522556390982	2.951528850679082	5.155508909483112	0.15304250118199147
0.48	6.49584	2.5486937044292888	5.309778550894352	0.13598270864728804
1.325	35.10714285714285	5.925128087825853	4.471794783264795	0.26851742460922584
0.3125	3.4484649122807016	1.8570042844002008	5.9424137100806425	0.110697
0.445	6.824035087719301	2.612285414674151	5.870304302638542	0.15403455687290013
0.0525	1.1025000000000003	1.05	20	0.21011030791165367
0.92	9.888320802005012	3.1445700504210445	3.4180109243707006	0.10847976165510756
1.815	27.07847117794486	5.203697836917979	2.8670511498170685	0.15195058172466555
0.0875	1.1677631578947372	1.080630907338272	12.350067512437395	0.13357552520109237
1.685	18.993258145363402	4.358125531161694	2.586424647573706	0.1146515108682994
0.02	0.15999999999999995	0.3999999999999999	19.999999999999996	0.080016
0.0125	0.0625	0.24999999999999997	19.999999999999996	0.050006250781347655
1.2175	19.403703007518793	4.404963451326105	3.618039795750394	0.16133761613366593
2.02	23.398095238095276	4.837157764441354	2.3946325566541358	0.11822020273937132
1.7	29.889724310776934	5.467149559942268	3.2159703293778046	0.178863
0.1425	1.611221804511275	1.269339121161589	8.907642955519924	0.11322954891501266
1.3425	9.223251879699252	3.036980717702905	2.2621830299462977	0.0696369
0.1	0.7518796992481193	0.8671099695241193	8.671099695241193	0.0752632
0.2825	4.809718045112781	2.1931069388228157	7.763210402912622	0.17073784042088036
0.0475	0.9025000000000011	0.9500000000000006	20.000000000000014	0.19009029288912258
0.06	0.4775939849624062	0.6910817498403544	11.518029164005908	0.0796468
0.0125	0.042449874686716786	0.20603367367184613	16.48269389374769	0.033964145267531866
0.0675	1.8224999999999956	1.3499999999999983	19.999999999999975	0.27018237310184307
0.5875	11.28555764411029	3.359398405088371	5.71812	0.19322982341015663
0.575	8.821428571428573	2.9700889837559705	5.165372145662558	0.15430339358141618
0.0125	0.0625	0.24999999999999997	19.999999999999996	0.050006250781347655
0.1525	0.8463596491228065	0.9199780699140641	6.032643081403699	0.0555838
0.7175	12.168114035087722	3.4882823903875275	4.861717617264847	0.17081604463366426
1.215	32.65040100250628	5.714052940121073	4.702924230552323	0.27203277852664004
0.4025	6.787462406015038	2.6052758790606108	6.472735103256175	0.1693140955953935
0.365	5.901528822055139	2.429306242953971	6.655633542339647	0.1622780359835355
0.98	11.197593984962404	3.3462806195778625	3.4145720607937373	0.11539200475849452
3.1525	38.77117167919799	6.2266501169728485	1.9751467460659313	0.12698879906481814
2.1775	44.67267543859647	6.6837620722611355	3.0694659344482824	0.20972250754952096
2.295	37.221027568922295	6.100903832131949	2.6583458963537905	0.16599265816690117
2.53	39.84872180451131	6.312584399793107	2.4950926481395683	0.16159313559745883
3.7925	43.3679	6.58543	1.736434571194737	0.11885939285921214
3.725	59.317669172932334	7.701796489971176	2.0675963731466247	0.16540333928203382
2.2125	62.05247493734337	7.87734	3.5603793586906534	0.28680880844547013
2.3775	42.72681077694236	6.536574850557619	2.7493479918223422	0.18408992741199023
3.22	100.12691729323305	10.006343852438464	3.107560202620641	0.32129898666641327
2.095	29.043583959899767	5.389209956932441	2.5724152539056995	0.14159936570873285
2.0975	31.356384711779434	5.599677197105154	2.6696911547581186	0.15269690439582606
2.085	25.842380952380946	5.083540198757254	2.438148776382376	0.12658353996109503
2.2575	52.92350250626571	7.274854122679417	3.2225267431581033	0.23984870412469908
2.0597402597402596	46.00944264069265	6.783026068112421	3.2931463256283506	0.22807267850917892
2.0675	58.23854010025056	7.6314179613129935	3.6911332340087033	0.28763260878271596
3.3425	53.12801378446112	7.288896609532963	2.1806721344900413	0.1644434599238287
3.75	52.53884711779449	7.248368583191288	1.9328982888510102	0.14556217383285053
4.0425	39.103452380952376	6.253275332252081	1.5468831990728709	0.10080594586809337
2.4225	29.893728070175474	5.46752	2.2569724304817833	0.1264639105030424
3.22	57.29483709273182	7.569335313799477	2.3507252527327567	0.18385438797840722
3.9675	60.973878446115286	7.8085772357142815	1.9681354091277332	0.16003266969534305
2.4675	39.02149749373436	6.246718938269463	2.531598353908597	0.16214270506192938
2.1925	50.78239974937342	7.126177078165643	3.2502518030402023	0.23681077521756141
3.52	49.79909774436093	7.05685	2.004786243855403	0.1466363075259384
2.53	61.74847117794491	7.858019545530853	3.105936579261207	0.2504002292706864
3.6175	73.62024436090222	8.580224027430882	2.3718656606581567	0.2111497287517686
2.5	44.957393483709275	6.705027478221791	2.6820109912887165	0.18444058865111498
2.25	28.54385964912281	5.342645379315645	2.37451	0.1297816863841901
2.7975	53.921296992481246	7.34311	2.624883722733248	0.19829547311685602
3.83	66.3269	8.14413	2.126405723018608	0.18007417047659863
2.6175	34.10144736842108	5.839644455651481	2.2310007471447872	0.13378431590499698
3.97	77.93393483709276	8.828019870678405	2.223682587072646	0.20442272274038198
4.0275	44.31252506265667	6.656765360342564	1.6528281465779178	0.11464210219322292
2.645	42.59546365914788	6.526520026717751	2.46749	0.16541672282592096
3.9225	80.08671052631576	8.949117863025146	2.281483202810745	0.2125082572346851
2.2175	38.902449874686695	6.237182847623332	2.812709288668921	0.17941228881074445
3.4	59.5689	7.718090586781448	2.2700266431710143	0.18136926776812934
2.7125	37.23292606516291	6.101878896304228	2.2495406069324346	0.1410913463273332
2.85	23.872180451127814	4.885916541563907	1.7143566812504938	0.0862193
3.1	41.06265664160402	6.408015031318515	2.067101623005972	0.13669781497920708
2.7375	33.692825814536334	5.8045521631333745	2.1203843518295433	0.12654292842653986
3.1325	59.73929197994982	7.729119741597346	2.4673965655538215	0.19687514909718462
2.6375	23.85573308270676	4.884233111012082	1.8518419378244861	0.0928985
3.1325	60.10520676691728	7.752754785682137	2.4749416714069072	0.19808104769178567
2.9925	29.6065	5.441181847700865	1.8182729649794036	0.10198751489535511
3.3825	55.2744	7.434674148827781	2.1979820100008225	0.1691337493657116
2.967123287671233	40.67474032816496	6.377675150724201	2.149447303799015	0.14127661800516672
2.92	43.261754385964856	6.5773668276875705	2.2525228861943734	0.15261299248312668
2.42	28.25423558897245	5.3154713421269095	2.196475761209467	0.11964853415029011
3.1025	40.20751253132832	6.340939404483244	2.0438160852484266	0.13374662865882436
2.93	31.8648	5.644888121545183	1.926582976636581	0.11203611167185533
3.54	50.274085213032556	7.090422075802861	2.002944089209848	0.1472291000075924
2.1725	41.85237468671683	6.469341132350096	2.9778325120138533	0.19692432450201258
2.1075	30.87813909774435	5.55681	2.6366833475269327	0.1496697785921055
3.8975	58.42806390977446	7.643825214496631	1.9612123706213294	0.15599141093663563
3.325	61.04197994987471	7.812936704586484	2.349755399875634	0.1898990453632132
2.1175	23.808214285714303	4.879366176637525	2.3043051601593976	0.11486781252147302
3.9	60.21553884711778	7.759867192621132	1.9897095365695212	0.16066474251478904
2.7125	36.170269423558906	6.0141723805989225	2.2172064075940727	0.13706448966865456
2.2725	23.37167293233082	4.834425812061948	2.1273600933165886	0.10523715992612344
2.9475	40.460895989974915	6.360887987535618	2.158062082285197	0.14144088174507624
2.745	56.085187969924846	7.489	2.728234780043027	0.21008444261246198
2.4725	22.0945	4.70048	1.9011027568254761	0.0916264
3.2525	52.77067042606519	7.264342394605666	2.2334642258587754	0.16770096243046098
3.965	26.023834586466148	5.101356151697914	1.2865967595707224	0.0683437
2.705	29.221	5.405647747395523	1.99839	0.11102932311226552
3.1575	56.002700501253116	7.483495206202321	2.3700697406816533	0.1831469194078667
2.2625	63.73292606516295	7.9832904284613715	3.5285261562260204	0.28821331719733756
2.6625	43.67778822055137	6.6089173258977425	2.4822224698207482	0.1685352827793094
3.52	73.99458646616543	8.602010606024933	2.443753013075265	0.21788131568178706
2.3275	49.418790726816994	7.029849978969465	3.020343707398266	0.21738527372529892
3.1825	48.83127192982456	6.987937602027122	2.195738445255969	0.15848047352824393
3.0475	41.76465538847121	6.462557960163391	2.1206096669937295	0.14135337287671557
2.2575	62.95859022556396	7.934644933805417	3.5147928831917685	0.2853276061487367
2.9025	48.143352130325844	6.938541066414888	2.3905395577656807	0.17082681729649538
3.8275	59.82731203007523	7.734811699716757	2.0208521749749853	0.16252994407335333
3.81	60.85604010025066	7.801028143793013	2.047513948502103	0.166054
2.5975	39.25864035087719	6.265671580196107	2.412193101134209	0.1551706553704651
3.385	57.746140350877134	7.5990881262739105	2.244930022532913	0.17657114401020219
2.8625	53.116384711779425	7.288098840697718	2.546060730374749	0.1910275872591964
2.7825	80.98265037593981	8.99904	3.2341549255625193	0.2993728172877146
2.8275	58.473928571428495	7.646824737852208	2.70445	0.21282188384595113
2.865	38.74864661654136	6.224841091669839	2.172719403724202	0.1392374841712133
2.585	40.65441102756894	6.376081165384341	2.46657	0.16144377031196047
4.04	56.87057644110273	7.541258279697277	1.8666480890339794	0.146695
2.8025	19.567412280701753	4.423506785425083	1.578414553229289	0.0718344
3.0525	36.73658521303259	6.061071292521858	1.9856089410391018	0.12413850125796771
2.365	24.548145363408537	4.95461	2.0949718805458137	0.10631193200549673
2.745	23.48869674185463	4.846513875132787	1.7655788251849862	0.0879842
3.9075	25.031522556390975	5.003151262593504	1.2803969961851578	0.0666651
4.015	251.29300751879714	15.852224055910803	3.948250076191981	0.6520658940101284
3.2275	73.08846491228073	8.549179195237443	2.6488549017002145	0.23400795904640467
2.32	51.01012531328314	7.142137307086943	3.0785074599512687	0.2250933965997484
2.7825	62.96260025062652	7.934897620677064	2.851715227556896	0.2327571514798237
3.6975	39.39447994987469	6.2765	1.6974989064593538	0.11063425801147447
2.4325	39.30370300751881	6.2692665446221705	2.5772935435240165	0.1656057620425433
4.075	84.44047619047606	9.189149916639519	2.2550061145127653	0.21601865258479622
3.5725	81.58370300751879	9.032369733769693	2.5283050339453306	0.23682648483415375
2.0675	22.053076441102775	4.696070319011714	2.271376212339402	0.10891728909275585
3.005	55.47867167919801	7.448400612158157	2.478669088904545	0.1903409491121616
3.4775	63.53833959899751	7.97109	2.292190942529015	0.18929544380750005
2.1025	31.71628446115291	5.6317212698386365	2.6785832436806833	0.15409008632978244
2.1775	24.607512531328336	4.960595985496938	2.278115263144403	0.11552362113883231
4.055	60.74383458646615	7.79383	1.9220303606811073	0.15613094865209948
3.28	41.585563909774436	6.448686991145906	1.9660631070566787	0.13108483852614045
3.3925	67.4471	8.212615990262105	2.420815325058837	0.20579382188804965
3.615	74.26243107769417	8.617565263906863	2.3838354810254114	0.21313334892517816
3.94	115.62546365914795	10.752928143494122	2.7291695795670363	0.3055024399385218
2.435	63.2539	7.953232661907742	3.2662146455473273	0.2662529083151583
3.08	74.7405	8.645255989721738	2.8069012953642005	0.2503753635607208
3.91	56.64350877192984	7.526188196685613	1.9248563162878805	0.1507631479650494
3.43	29.117894736842118	5.3961	1.5732069843024548	0.087907
3	50.4812	7.105012526907943	2.3683375089693146	0.17347492442446324
2.4075	41.12926691729324	6.41321	2.6638464565194306	0.17505246458453302
3.6475	78.93558270676691	8.88457	2.435797100052729	0.22460247167744196
2.0775	19.630570175438592	4.430639928434559	2.132678665913145	0.096496
3.2275	63.13357769423562	7.945664081386503	2.4618633869516664	0.20213531206677904
3.2725	35.326560150375926	5.943615074209965	1.8162307331428464	0.11160193702671152
2.785	20.93110275689223	4.575052213570052	1.6427476529874512	0.0773096
3.47	79.36751879699248	8.908844975471988	2.567390482844953	0.23694689529853788
3.46	52.67007518796994	7.257415186412442	2.097518840003596	0.15768142824972348
2.2075	23.538289473684216	4.8516275077219415	2.197792755479928	0.10903568053540325
2.1475	42.68746240601505	6.533564295697644	3.042404794271313	0.20313990278133295
3.07	26.88731829573934	5.185298284162575	1.6890222423982328	0.0903547
3	37.69924812030075	6.13997	2.0466571150781667	0.12955068082577578
3.315	37.28899749373432	6.10647	1.8420729325201024	0.11634241467774155
2.505	33.428546365914826	5.781742502560523	2.3080808393455183	0.13687603557299916
3.25	35.54636591478697	5.9620773153982976	1.8344853278148607	0.11304747657256838
2.325	59.031954887218035	7.683225552280633	3.304613140765863	0.2599445930231342
4.0275	59.59072055137847	7.7195	1.9167	0.15416872465649883
3.115	23.124586466165397	4.808803018024901	1.5437569881299842	0.076623
2.535	57.72809523809521	7.597900712571546	2.9971994921386766	0.23364719804072773
2.055	33.09972431077693	5.753235986014908	2.7996282170388844	0.16444863755914918
2.6375	62.07127192982458	7.878532346181272	2.9871212686943207	0.2417165904467762
3.74	51.04000000000001	7.144228439796701	1.9102215079670324	0.14177289448918984
2.57	20.48631578947369	4.526181148548265	1.7611599799798696	0.081816
3.8225	41.158890977443605	6.415519540726503	1.6783569759912371	0.11195479166942814
2.0575	52.09944235588972	7.217994344406881	3.508138198982688	0.2585366074957734
3.555	68.9343	8.302668894815834	2.335490547064932	0.20105557280576944
2.3475	57.64585839599002	7.592486970419509	3.2342862493799824	0.2514659246514375
3.6975	40.036083959899756	6.327407364782179	1.7112663596435913	0.11243611917772488
2.195	39.46563909774439	6.282168343632985	2.8620356918601297	0.18383303534329976
2.13	50.36401002506263	7.096760530344999	3.3318124555610327	0.24159676232898117
3.6175	48.23678571428571	6.945270744491226	1.9199089825822324	0.13834760136761648
2.11	32.46907268170426	5.69816	2.7005516467412938	0.15719875477651557
2.815	61.65992481203006	7.852383384172608	2.7894789997060774	0.22538517824551554
2.295	63.19095238095247	7.9492737014743975	3.463735817635903	0.28180936537524187
2.7025	59.08671052631574	7.686788050045073	2.8443249028843933	0.22471001489182527
2.8975	42.24260025062658	6.4994307635843445	2.2431167432560293	0.15014012993928438
3.815	80.18122807017544	8.954397136054187	2.347155212596117	0.21850974594318584
3.7175	86.7295	9.312868384330345	2.505142806813812	0.24230846980301643
2.3	40.23057644110278	6.342757794611329	2.7577207802657955	0.17903331601220587
2.6	38.59649122807018	6.212607441973955	2.3894644007592136	0.15241072195573438
2.905	60.843082706766886	7.800197606905026	2.6850938405869282	0.21570897110728235
3.46	77.3017	8.792135925663251	2.541079747301518	0.23142240041666634
2.6325	29.651572681704234	5.445325764516228	2.0684998155807133	0.11568187885771661
3.485	54.97220551378448	7.414324346411107	2.127496225655985	0.16343518689093822
3.955	62.128295739348395	7.882150451453486	1.992958394804927	0.1635566443993927
3.91	47.88661654135342	6.9200156460338595	1.7698249734101943	0.12745568224310547
2.605	35.17190476190475	5.930590591324337	2.276618269222394	0.13862817277568076
3.775	33.80388471177946	5.814110827270104	1.5401618085483721	0.0930597
2.5575	40.818740601503734	6.3889545781374695	2.498124957238502	0.16379307676125304
2.84	47.6034	6.89952	2.429409274677085	0.1725171219003622
2.13	33.87278195488719	5.82003	2.73241	0.1624881427690905
3.23	153.58105263157879	12.392782279681137	3.8367746995916834	0.4913538649191767
2.32	32.814636591478695	5.728406112652864	2.4691405657986483	0.14480180088165567
2.38	28.89283208020049	5.375205305865116	2.258489624313074	0.12435817877329385
2.685	38.903032581453644	6.237229559784828	2.3229905250595264	0.14888789158918314
3.87	50.38406015037601	7.098173014964908	1.8341532338410613	0.13543261198128828
3.92	50.93092731829571	7.1365907349585145	1.8205588609588048	0.13522672251837253
2.265	40.59626566416043	6.371519886507491	2.8130330624757134	0.18338666904350617
3.7275	30.12355263157894	5.488492746791139	1.4724326617816603	0.0839433
3.095	56.35185463659147	7.506787237999454	2.425456296607255	0.18788900855164087
2.7575	70.16410401002508	8.376401614656801	3.0376796426679245	0.261664
2.08	24.043709273182955	4.903438515285264	2.357422363117915	0.11805020028704237
3.785	53.09150375939853	7.286391683089684	1.9250704578836682	0.14578618067541663
2.455	43.59195488721806	6.602420380982876	2.6893769372639005	0.18203287818685202
3.835	50.509047619047585	7.106971761520344	1.853186900005305	0.13695780135347713
2.36	29.684611528822074	5.448358608684094	2.30863	0.12882246235228545
2.085	27.922581453634063	5.2841821934556785	2.534379948899606	0.13677297040725536
2.0775	28.8436	5.370624056559182	2.5851379333618203	0.14178359390780135
3.845	84.01601503759399	9.166025040201122	2.383881674954778	0.2272447519683021
2.3825	45.685407268170394	6.759098110559603	2.8369771712737055	0.19643411312579023
2.6675	54.503201754385955	7.38263	2.767620759925627	0.2099228475512543
3.24	51.15528822055134	7.152292515029803	2.207497689824013	0.16317351388873366
2.725	29.287593984962406	5.411801362297253	1.9859821513017442	0.11048821292123165
3.9725	17.756134085213038	4.213802805686692	1.0607433116895384	0.046546699048822165
2.9475	96.39573308270677	9.818132871514154	3.331003518749501	0.336975
2.64	70.14075187969925	8.375007574903993	3.17235	0.2728889340704417
3.0675	83.38640977443609	9.131615945408353	2.9768919137435543	0.2804408600551706
3.0775	39.12931704260651	6.255343079528613	2.0326053873366736	0.1311836162200628
2.3625	33.56500626566414	5.7935314157829625	2.4522884299610426	0.14551181727861096
2.825	46.69110275689224	6.83309	2.4187925009682085	0.17008308705675962
2.9	52.22055137844613	7.226378856553684	2.49185	0.18544888447191354
3.105	51.252105263157894	7.159057568085194	2.3056546112995795	0.17035258882723342
3.925	125.35275689223056	11.196104540965601	2.852510711074039	0.33241746682705237
3.6575	23.74956766917293	4.873352815995671	1.3324272907712018	0.067399
2.185	60.652406015037606	7.787965460570406	3.564286251977302	0.28378610869483384
3.72	38.94395989974939	6.240509586544146	1.6775563404688563	0.10873292921337571
3.39	60.83498746867167	7.799678677270729	2.300790170286351	0.18575120621112245
2.9875	51.19031954887218	7.1547410539356475	2.3948924029910117	0.17662502250161977
3.01	41.76932330827067	6.462919101170203	2.1471492030465793	0.14307507575453263
2.525	31.67355889724313	5.627926696150468	2.2288818598615716	0.12868924054045086
3.36	31.870075187969928	5.645358729785905	1.6801662886267577	0.0981492
2.525	46.841478696741866	6.844083481134772	2.710528111340504	0.19031629312107698
2.4575	41.88791353383461	6.472087262532437	2.6336062105930567	0.17474361647595293
3.905	53.605	7.321542697319446	1.8749149032828287	0.14285102781857317
2.105	37.21701754385965	6.100575181395574	2.89814	0.18060466183160104
2.3375	36.94595864661652	6.078318735194504	2.600350261045777	0.1618406011496989
2.9975	231.1954824561405	15.205113694285238	5.072598396759045	0.7951283250243067
3.6475	66.43432957393486	8.150725708422218	2.2346060886695596	0.18903153831105363
3.54	72.04350877192975	8.487844766012733	2.397696261585518	0.2109814810738849
3.45	38.253132832080205	6.184911707702884	1.7927280312182272	0.11484064825488094
3.6925	46.830018796992476	6.84325	1.8532826588402815	0.1316872470530675
2.7975	54.82355263157898	7.4042928515543585	2.6467534768737653	0.20161351661369892
2.185	26.29651629072679	5.1280128988455935	2.346916658510569	0.1230385819900608
3.155	44.05110275689221	6.637100478137438	2.103676855194117	0.14417176582637756
3.705	77.75235588972433	8.81773	2.3799540171423725	0.217932
3.325	43.32769423558899	6.582377551887236	1.9796624216202212	0.1347906437485148
3.825	53.57330827067675	7.319378953891973	1.9135631252005156	0.14563133522782848
4.03	71.05674185463658	8.429516110349192	2.09169	0.18372351640759474
2.8275	67.99272556390973	8.245770161962419	2.9162759193501038	0.24746652560988555
2.0925	40.81598370927316	6.38874	3.0531607263700935	0.19922729572345863
2.635	32.392756892230594	5.6914635105770985	2.159948201357533	0.12625960430096067
3.6975	48.37693609022558	6.955353052881326	1.8810961603465386	0.13586031433898016
3.16	22.330225563909767	4.725486807082395	1.4954072174311375	0.0729712
2.8025	43.457136591478694	6.592202711649475	2.352257881052444	0.15953662164122295
2.2	38.115288220551385	6.173758030612423	2.8062536502783737	0.17714857882762308
2.5875	25.922149122807017	5.091379883961421	1.9676830469416122	0.10284328893325233
3.815	66.17621553884713	8.134876491923348	2.1323398406090037	0.18034330968614404
2.5625	38.552474937343355	6.209063934067949	2.4230493401240776	0.15440531898120902
2.195	31.46062656641607	5.608977319121203	2.555342742196448	0.14654526336650328
2.3625	27.088815789473667	5.204691709359323	2.203044109781724	0.11743608156224634
2.165	23.717067669172923	4.870017214463715	2.2494305840479054	0.11197184716159318
2.7525	80.70801378446109	8.983763898526112	3.26386	0.30151636336748877
2.84	116.28010025062653	10.783325101777583	3.7969454583723885	0.42140487105133156
2.73	49.019649122807024	7.001403368097501	2.564616618350733	0.18459869877248528
3.47	36.49032581453633	6.040722292452809	1.7408421592083023	0.10893964610764814
3.155	31.128796992481185	5.57932	1.7684052885359052	0.10187925726228658
2.18	41.040200501253125	6.406262600085413	2.9386525688465195	0.19245328201233272
2.3525	32.99072055137848	5.743754917419308	2.4415536312090573	0.14361540925676533
2.7825	39.89994360902256	6.316640215258627	2.2701312543606926	0.14750021729843146
4.07	64.83218045112783	8.051843295241644	1.9783398759807478	0.16605110670410478
2.5325	33.7333	5.808035549336445	2.2934000194813207	0.1366624653550815
2.865	79.83636591478691	8.935119804165298	3.118715463932041	0.28688007726705866
3.77	59.56601503759395	7.717902243329721	2.0471889239601384	0.16419000300064127
2.55	34.88972431077697	5.906752433510056	2.316373503337277	0.14040271757573805
2.5075	42.526259398496286	6.521216098128959	2.6006843860933038	0.17395825201676315
2.5675	27.89016917293233	5.281114387412218	2.0569092063922954	0.11149023994538783
2.8325	54.641	7.391958222684622	2.609693988591217	0.1985308764520799
3.8225	59.57994360902256	7.718804545331003	2.0193079255280586	0.16206122215683397
2.725	45.26754385964912	6.728115921983592	2.4690333658655383	0.17077299101299068
2.345	38.13631578947366	6.175460775478512	2.633458752869301	0.16653342104536306
2.3375	27.68280075187967	5.261444739981564	2.2508854502594926	0.12126363151228818
2.625	32.12468671679198	5.667864387650076	2.1591864333905053	0.12567882816032072
2.955	38.53932330827066	6.208004776759652	2.1008476401893916	0.13439200562151563
3.4025	32.77743734335839	5.725158281074716	1.6826328526303354	0.0997266
3.0225	68.85914160401005	8.29814	2.7454560305256708	0.23492233605732452
2.895	70.03406015037588	8.368635501106251	2.8907203803475823	0.24912605116881872
3.1825	47.462850877193006	6.889328768261318	2.164753737081325	0.15403930278178604
2.085	15.922581453634097	3.9903109469857228	1.9138181999931525	0.0779935
4.0575	50.71097117794485	7.121163611232707	1.7550618881657936	0.13026638719511807
2.185	24.06092731829573	4.905193912405067	2.244940005677376	0.11257850073673017
2.51	113.99488721804512	10.676838821394895	4.253720645974062	0.46585587986772836
2.7975	140.26214912280693	11.843232207586192	4.233505704230989	0.5158138021897413
2.315	24.7476	4.974700404072159	2.1488986626661597	0.1094346833748832
3.6	260.55137844611556	16.141603961382387	4.4837788781617745	0.7507819803080784
2.1875	39.024906015037594	6.246991757241048	2.8557676604530506	0.1823893371035988
2.8475	68.20475563909778	8.258617053665692	2.9003044964585394	0.24654542266308924
3.41	215.07959899749375	14.66559235071989	4.30076	0.6529992358106254
3.3775	37.127813283208006	6.093259659919968	1.8040739185551349	0.1137694722393412
2.6125	39.300595238095255	6.269018682225732	2.3996243759715723	0.1544683870444364
2.625	37.37781954887218	6.1137402258251194	2.3290438955524264	0.14623023724725348
3.3625	75.01362781954889	8.661040804634792	2.57577	0.23085122852817863
2.535	34.33461152882203	5.8595743470683965	2.311469170441182	0.13896501775156844
3.285	246.20929824561392	15.69105790715253	4.776577749513708	0.774953
3.655	42.76789473684214	6.539716716864893	1.789252179716797	0.12145106015237829
2.7575	49.392174185463695	7.027956615223496	2.548669670071984	0.18419867720186012
2.7825	43.53402882205507	6.59803	2.371260446780237	0.1609345309870879
3.5075	70.96736215538849	8.424212850788404	2.401771304572603	0.20968502928865299
3.68	76.0327	8.719672109905314	2.369476116822096	0.214504
2.0925	31.111723057644095	5.577788366157692	2.665609732930797	0.15185973451531407
3.1475	84.3566	9.184586835473102	2.918057771397332	0.27672135455797126
2.325	39.57330827067668	6.290731934415635	2.7056911545873694	0.17425930638166037
2.09	12.658546365914782	3.557885097345723	1.7023373671510635	0.061860083231963264
2.14	31.3638	5.600340125725356	2.6169813671613813	0.1497648248394593
3.115	72.27746867167917	8.50162	2.729250610166218	0.23949052693382547
2.3825	73.35959273182954	8.56502	3.5949722841959417	0.3154251521269892
4.0025	70.10776315789475	8.37304	2.0919519972843417	0.18246301511669724
3.405	61.86563909774432	7.865471320762941	2.309976893028764	0.18809521200624077
3.09	36.60842105263156	6.050489323404477	1.9580871596778244	0.12225142352622097
3.1825	43.81372807017544	6.619193913927544	2.0798724002914515	0.14219618079123142
3.5225	53.68370300751878	7.326916336871793	2.0800330267911407	0.157967
3.3675	28.654078947368404	5.352950489904461	1.5895918307065955	0.0880553
2.815	39.46443609022557	6.282072595109481	2.2316421297014144	0.14425413248020796
2.9275	48.508515037594016	6.96481	2.379096654426128	0.1706965964480148
2.065	23.67997493734338	4.86621	2.3565169244870656	0.11709092981864055
3.4425	73.08440476190479	8.54894	2.483352718503683	0.21986938035978554
3.035	64.82583959899749	8.051449534027864	2.6528664033040736	0.22027968820420513
2.5425	32.699943609022554	5.718386451528311	2.249119548290388	0.13196865046621586
2.1375	52.37453007518797	7.237024946425705	3.3857426649944813	0.25037889006251535
3.015	23.79927318295739	4.878449875007162	1.6180596600355428	0.0813901
2.215	27.652907268170427	5.258603167017875	2.3740872085859483	0.12767175450065651
2.1675	22.916735588972415	4.7871427374763345	2.208601032284353	0.10807132999445762
3.05	43.04511278195494	6.560877439943147	2.151107357358409	0.1455714464341259
3.615	34.12208020050126	5.841410805661699	1.6158812740419637	0.0979304
2.2625	29.863251879699252	5.464727978563915	2.4153493827906805	0.1350477283554758
2.2175	28.476384711779435	5.336326893264639	2.406460831235463	0.1313288333936009
3.44	98.7533	9.937468651926405	2.888799026722792	0.2973006397035341
2.6925	27.36134711779451	5.230807501504382	1.9427325910879785	0.10443244570952949
2.12	22.647218045112787	4.758909333567177	2.244768553569423	0.10914027402206393
3.6525	59.585708020050106	7.719177936804547	2.113395739029308	0.16932123573991828
3.6125	70.99984335839598	8.426140478202104	2.3324956341043888	0.20390544290241652
3.145	31.893709273182985	5.647451573336684	1.7956920741929043	0.10470377398821878
3.168765743073048	41.68609266468207	6.456476799670395	2.0375367960804027	0.1358581159614496
2.75	77.5514	8.806326047002536	3.202300380728195	0.2899794473329854
3.7375	64.1891	8.011807936791802	2.143627541616536	0.1784114494372041
3.9975	60.67417919799498	7.7893632087607125	1.9485586513472701	0.15810037310400063
3.4175	74.58465538847119	8.636240813483097	2.5270638810484556	0.22596570007806455
3.57	54.68681704260655	7.395053552382603	2.0714435720959674	0.15885550291805858
3.435	44.777719298245565	6.691615597017328	1.9480685871957286	0.13499431618224456
2.475	85.70363408521305	9.25763	3.740454838842784	0.35506517245342656
2.7125	47.29808897243106	6.877360610905252	2.535432483283042	0.17923251694349723
2.375	29.2625	5.409485310851745	2.2776780256217877	0.12620810061409335
2.1425	21.626259398496256	4.650404218828322	2.170550393852192	0.1031493417341513
2.88	57.35398496240601	7.5732413775348535	2.629597700532935	0.20505125733058618
3.12	60.17604010025069	7.757321709214508	2.4863210606456754	0.19908332307828178
2.36	54.38636591478693	7.374711242807201	3.1248776452572886	0.2360207937615303
3.7375	56.57503132832078	7.52164	2.0124782723755374	0.15724848334479996
3.32	47.48130325814538	6.890667838326368	2.075502360941677	0.14792715522249958
2.3025	27.970921052631578	5.288754206108616	2.296961653033058	0.12434366901659492
2.7	69.35839598997494	8.32817	3.084506972495126	0.26401125191266006
2.99	47.10265664160401	6.863137521688168	2.2953637196281496	0.16238941212350966
3.4725	37.0569	6.087436731902213	1.75304	0.1105542921503188
3.2775	36.13082080200503	6.0108918474719735	1.8339868337061704	0.11397447860730811
2.6925	38.444053884711806	6.200326917567477	2.3028140826620156	0.1467327815726717
2.7775	29.311271929824567	5.413988541715301	1.9492307980973183	0.10854599713088482
4.0775	57.760895989974955	7.600058946480281	1.8639016423004982	0.1476792447228251
2.915	17.556666666666672	4.190067620774952	1.4374159934047863	0.062037083087495073
2.5325	59.2872	7.69982	3.040401062041899	0.24018804011851025
2.3675	39.019993734335834	6.246598573170509	2.6384788059854314	0.16881179878431077
2.485	69.86944862155384	8.358794687127675	3.3637000753028876	0.28832977817292454
2.715	60.735614035087686	7.793305719339367	2.870462511727207	0.22994697959390337
2.3	32.48621553884714	5.69967	2.4781165304590567	0.14456951421319542
2.565	46.1211	6.79125	2.647660851198078	0.18454279238785012
2.205	47.967894736842084	6.925885844918474	3.1409913128881968	0.22244641620680253
3.6325	57.69668546365911	7.595833427851028	2.0910759608674545	0.1648217986741663
2.4325	37.39894110275688	6.115467365848409	2.5140667485502193	0.15758006668535615
2.5775	35.056635338345856	5.920864408035862	2.2971345908965515	0.1396086370161658
3.12	53.93543859649128	7.34408	2.353870213929567	0.17843723730550642
2.98	36.98205513784461	6.081287292822516	2.040700433833059	0.12791265323362586
2.0975	19.13583333333332	4.374452346675332	2.085555350023996	0.0931862
2.38	45.975538847117846	6.780526443213525	2.8489606904258507	0.19788417636865743
2.4425	30.638289473684225	5.535186489512727	2.266197129790267	0.12857877390654338
3.03	54.92140350877189	7.410897618289696	2.4458407981154116	0.18692250949230968
3.1125	67.45347744360905	8.213006601946029	2.638716980544909	0.2236800410979995
3.37	58.043208020050095	7.618609323232823	2.2607149327100364	0.17824178685207853
2.4875	55.31813909774437	7.437616493053697	2.9899965801220896	0.22805740677851763
2.9575	49.25884085213036	7.018464280177706	2.373107110795505	0.17163168189354114
2.27	35.10486215538846	5.924935624577575	2.610103799373381	0.1582389950348166
3.805	54.44809523809524	7.378895258647818	1.9392628800651295	0.1487563560578439
2.2	45.669172932330824	6.757897079146058	3.0717713996118445	0.2122567992764957
2.7775	150.62455513784465	12.272919584917219	4.418692919862185	0.5577953958796746
2.39	25.59187969924814	5.058841734947649	2.1166701819864637	0.10970084474697632
2.1525	21.217286967418534	4.60622	2.139940829481719	0.10073884245690953
2.2675	31.559843358395995	5.617814820586025	2.4775368558262514	0.14241263926747824
2.1925	30.752324561403494	5.545477847886825	2.5292943433919386	0.1434056258678061
2.1675	25.047061403508764	5.004703927657336	2.308975283809613	0.11811757515902876
2.9175	59.78014411027573	7.731762031404984	2.6501326585792575	0.21105961494388228
2.62	36.98305764411028	6.081369717761804	2.321133480061757	0.14495451690830397
2.3175	24.397687969924842	4.939401580143574	2.1313491176455552	0.10777354387465585
3.7325	39.52475563909773	6.286871689409426	1.6843594613287143	0.10999923974567122
3.045	34.92528822055138	5.90976	1.940808575372811	0.11829938616268115
3.46	64.71017543859652	8.044263511260464	2.3249316506533133	0.19372656767686974
2.515	59.39827067669176	7.7070273566850505	3.0644243962962427	0.24226909426833065
2.47	88.5705	9.411191546015276	3.8101990064839173	0.3676664890644647
3.625	45.94924812030075	6.778587472350028	1.8699551647862147	0.13152430250455066
3.17	28.176541353383456	5.30816	1.674497791810571	0.0917949
3.34	60.64100250626562	7.787233302416566	2.331506976771427	0.18783352756394608
2.7125	50.81187343358391	7.1282447652689305	2.6279243374263337	0.19254773636676953
2.48	55.10736842105258	7.423433735209912	2.993320054520126	0.22785800936223413
2.8625	73.58255012531328	8.578027169770056	2.9966907143301507	0.2646320356908678
3.1175	114.35458020050119	10.693670099666493	3.43021	0.37861844262071753
2.8225	39.89573308270678	6.316306918026291	2.23784	0.14545437108610837
3.64	78.45654135338343	8.857569720492378	2.4333982748605436	0.22368197257475236
2.2725	43.55713659147866	6.599783071547023	2.904194970977788	0.19612756701983786
2.2075	38.886660401002516	6.2359169655314135	2.8248774475793494	0.18013345809655282
2.685	36.99325814536342	6.082208328014047	2.265254498329254	0.14157889097065682
2.34	39.543258145363396	6.288343036552904	2.6873260839969677	0.17303735682213103
2.625	112.91666666666667	10.626225419530053	4.048085874106687	0.4417547934877845
2.555	37.94684210526316	6.160100819407354	2.410998363760217	0.1524141104847771
3.33	53.57002506265662	7.319154668584114	2.1979443449201543	0.16641248177728762
3.9025	133.93282581453624	11.572935056178974	2.965518271922863	0.35713468476157445
2.77	49.455739348370976	7.032477468742504	2.5388005302319505	0.18362704439460778
3.79	42.44701754385963	6.515137569066338	1.7190336593842581	0.11640932103465301
2.1425	22.97463032581455	4.793185822166146	2.2371929158301733	0.109581
3.5375	46.41463032581447	6.812828364623203	1.9258878769252872	0.13601911162369373
2.165	85.5116	9.247245745880868	4.271245148212872	0.40371291998186515
3.745	45.71426065162906	6.761232184419424	1.8054024524484444	0.12681673853123665
2.055	29.97691729323306	5.475118016374903	2.6642910055352327	0.14893366364052849
2.56	35.89112781954884	5.9909204484410274	2.340203300172276	0.14388312607257045
2.6	36.65664160401003	6.054472859300802	2.3286434074233853	0.14475059865743967
3.9575	85.65984335839596	9.255260307435764	2.3386633752206603	0.2253683349468572
4.065	57.469448621553916	7.580860678152179	1.8649103759291952	0.1473667143082257
3.12	35.62967418546366	5.9690597404837265	1.9131601732319636	0.11787538570536527
2.475	54.55075187969925	7.385848081276737	2.9841810429400955	0.22600059297802116
2.0475	41.01778822055137	6.404513113465486	3.127967332583876	0.20451859625864668
2.46	29.452	5.42697	2.206086365613573	0.12274318176402925
3.5075	70.17036967418548	8.376775613216907	2.388246789227914	0.20733018071195133
3.93	55.40862155388464	7.4437	1.8940704240848065	0.14675638483994694
3.4325	67.51422932330827	8.216704285984026	2.3937958589902477	0.20368252977798934
3.0225	27.024555137844622	5.198514704975318	1.7199386947809159	0.0921979
2.9675	62.92876566416038	7.932765322645085	2.6732149360219326	0.21854519613997053
4.0125	72.53367794486213	8.516670590369346	2.1225347265717995	0.1883258662099928
3.0275	44.006760651629065	6.633759164427743	2.1911673540636643	0.14989483117187574
4.045	47.99295739348368	6.927694955285176	1.7126563548294627	0.12364921879515572
2.3725	40.790720551378456	6.386761350745655	2.6919963543711924	0.17610958257095732
3.3025	51.399492481203026	7.169343936595804	2.1708838566527793	0.16095362356573145
3.17	76.98857142857145	8.774313159932888	2.7679221324709427	0.2508170566209779
3.695	47.204987468671675	6.870588582404834	1.8594285743991432	0.13265530069117962
2.645	46.796	6.840757627067393	2.5863	0.18172909723929775
2.455	78.40398496240606	8.854602473426239	3.6067627182998936	0.32740222550125353
2.53	23.82365914786968	4.880948590988199	1.9292286920901973	0.0966089
3.815	112.54213032581445	10.608587574498994	2.7807569002618595	0.30669962156074543
3.805	47.06964912280702	6.860732404255906	1.803083417675665	0.12859787755313604
3.5675	18.997938596491217	4.358662477927284	1.221769440203864	0.055222882489770614
2.425	62.485588972431124	7.90478	3.2597041915320824	0.2640763841609806
2.3425	28.601697994987443	5.348055534022384	2.283054656999951	0.12502780731479057
2.6575	40.937537593984956	6.398244883871276	2.4076180183899436	0.15825081201407154
2.6625	35.19157268170424	5.932248535058544	2.2280745671581386	0.13579033863644602
3.3725	44.31453007518797	6.656915958248832	1.9738816777609582	0.13598576430500534
2.0675	25.842550125313302	5.0835568380134495	2.458794117539758	0.12763300895500965
2.7225	18.76239974937342	4.331558582008723	1.5910224359995309	0.0708448
2.1525	37.51302631578945	6.124787858839639	2.845429899577068	0.1781103707515156
2.685	59.18373433583956	7.693096537535426	2.8652128631416853	0.22650525773762797
2.505	35.35837092731832	5.946290518240621	2.373768669956336	0.14477786691274436
3.6575	57.107963659147856	7.556981120735174	2.0661602517389404	0.16206693842078634
4.04	62.19388471177944	7.886309955345367	1.9520569196399422	0.16042648935762077
2.76	49.561303258145415	7.039978924552645	2.550717001649509	0.18466674140385295
3.155	54.261629072681664	7.366249321919647	2.3347858389602685	0.17758908155370617
3.6325	52.59894110275688	7.2525127440602875	1.996562352115702	0.1502591008693814
2.9975	43.385958646616544	6.586801852691225	2.197431810739358	0.14921314318848106
2.475	55.10213032581456	7.423080918716605	2.9992246136228706	0.2282849218182939
2.5175	47.939542606516376	6.9238387189850386	2.7502835030725077	0.19534295290702675
2.8425	46.91999373433585	6.8498170584575355	2.409786124347418	0.1698952124312505
2.08	42.03368421052637	6.48334	3.1169898898163075	0.20637767590166994
3.5875	53.40084586466165	7.307588238581977	2.0369583940298197	0.15439132065544556
3.535	56.149147869674174	7.493273508265541	2.119737908986009	0.16465843485068213
3.525	43.08208020050125	6.5636940971149205	1.8620408786141618	0.12668428840162171
2.9125	24.45097117794486	4.944792329101887	1.697782773940562	0.0864703
3.1875	51.23041979949875	7.157542860472352	2.2455036425011303	0.16601460105408522
2.5175	17.237788220551376	4.151841545694077	1.6491922723710335	0.0702401
2.605	140.32979949874698	11.846087940697847	4.547442587599941	0.5531023645770675
3.32	59.38105263157896	7.705910240301204	2.3210573012955433	0.1850006126021846
3.95	31.155388471177957	5.5817012165806545	1.413088915590039	0.0821181
2.6375	49.95598370927318	7.067954704811935	2.6797932530092643	0.19453749986421995
2.4075	39.314730576441086	6.2701459772832315	2.604422005102069	0.16732951977291968
2.6775	39.366911027568925	6.274305621147963	2.343344769803161	0.15107360848173493
3.1475	64.7927	8.049392869273415	2.557392492223484	0.2125444040250595
3.9325	51.837537593984976	7.199828997551607	1.8308528919393787	0.13721422688876422
2.8975	41.97693609022552	6.47896	2.2360521258954824	0.14919589707184308
3.095	45.65511278195487	6.756856723503531	2.1831524147022714	0.15222380756115797
3.565	117.68498746867164	10.84827117418585	3.042993316742174	0.34231572231300167
2.1625	26.021146616541373	5.101092688487573	2.3588867923641956	0.12298863083683556
2.1175	19.632775689223067	4.4308888148116585	2.092509475707985	0.0947225
3.255	10.245588972431078	3.200873157816641	0.9833711698361417	0.032535494151628055
2.39	21.832481203007543	4.672524071955921	1.955030992450176	0.093586
2.7975	46.55788847117799	6.823334116923924	2.4390827942534137	0.17121655146762124
2.4025	22.83257518796991	4.778344398216804	1.988905056489825	0.0973762
3.525	40.124686716791985	6.33441	1.7969943265270212	0.11798797459171097
2.34	56.275087719298284	7.50167	3.205842875288227	0.24625417556855325
2.595	32.968395989974915	5.741811211627819	2.212644012187984	0.1304305137982868
3.53	91.88882205513781	9.585865743642449	2.7155427035814306	0.2698333966793764
3.1575	128.1831516290728	11.321799840532105	3.585684826771846	0.41920030874816194
2.2275	35.91553258145366	5.99296	2.6904408146802514	0.1649103365867684
2.1875	19.541196741854638	4.420542584553918	2.0208194672246482	0.091329
3.835	119.11055137844612	10.913778052464055	2.845835215766377	0.32297419974793734
2.27	141.13994987468678	11.880233578288214	5.233583074135777	0.6362037181224671
2.6525	34.417788220551365	5.866667556675711	2.2117502569936707	0.13329159430056178
2.6825	38.412725563909774	6.197800058400543	2.3104566853310504	0.1471446407817372
2.8575	71.93202380952381	8.481274892934659	2.9680752031267397	0.2591354113865791
3.2725	50.04335213032581	7.0741326062158185	2.1616906359712202	0.1580945047941425
2.605	33.48268170426064	5.786422185103731	2.221275310980319	0.13197019085866535
3.93	74.30586466165414	8.620084956753857	2.193405841413195	0.19680800143251712
2.2575	65.83578320802009	8.113925265124156	3.594208312347356	0.298367
3.605	70.27466165413533	8.382998368968906	2.325380962265993	0.2022269289268859
3.0775	64.7033	8.043833158370411	2.6137556972771443	0.21692191952990755
2.3825	36.266860902255615	6.022197348331887	2.5276798943680534	0.155937
2.195	18.894210526315785	4.346747120125093	1.9802948155467395	0.0880102
3.85	73.41102756892226	8.568023550908475	2.2254606625736297	0.19831304595477106
2.69	54.319699248120266	7.370189905838266	2.7398475486387603	0.20751409666543122
2.2925	37.49568295739349	6.1233718617599475	2.671045523123205	0.16739559396947537
3.3625	62.30184837092737	7.893151992133901	2.3474057969171453	0.1917312714244805
3.715	24.94112781954885	4.994109311934296	1.3443093706418026	0.0697266
2.6175	67.17412907268171	8.195982495874532	3.1312254043455705	0.26353265324523345
2.735	124.31556390977444	11.149688960225502	4.076668724031262	0.46731700269190307
2.955	99.7173	9.985853402209848	3.379307411915346	0.3477280479817385
2.68	22.90486215538845	4.7859024389751665	1.7857844921549129	0.0878195
2.7725	35.419291979949854	5.951410923465952	2.146586446696466	0.1313951096863882
2.5575	187.0844047619049	13.677880126755932	5.348144722094206	0.7507122909341096
3.8975	44.52330200501256	6.6725783625981165	1.7120149743677016	0.11886843811981887
3.3225	78.62004385964917	8.866794452317544	2.6687116485530606	0.24476137302087342
3.6425	54.917	7.410599585427545	2.0344816981269855	0.1564665877456323
2.685	86.6674	9.309535090917404	3.4672383951275245	0.3316896419669715
2.5575	37.87137218045108	6.153972065296615	2.406245186821746	0.15196619197942846
2.465	30.976215538847143	5.565628045319516	2.2578612759916905	0.12884006807915377
2.1925	34.24104636591477	5.851584944774772	2.668909894994195	0.15967439061941513
3.9525	51.20826441102758	7.155994997973907	1.810498418209717	0.13489073244538802
3.8375	107.19909147869681	10.353699410292768	2.698032419620265	0.29049386894031576
3.465	107.25190476190471	10.356249550967025	2.988816609225693	0.3206394641033446
3.1325	49.49869047619043	7.035530575314874	2.2459794334604544	0.16312650760718925
2.89	178.26355889724326	13.351537697855003	4.619909238012111	0.6351857929357151
3.5375	79.23167293233081	8.901217497192775	2.5162452288884167	0.23219018850443868
2.0825	18.005708020050136	4.243313330411759	2.037605440773954	0.0883008
2.555	29.94684210526315	5.472370793839097	2.14183	0.12028197995080833
2.52	55.36802005012529	7.440969026284499	2.952765486620833	0.22539430168062674
2.075	26.094611528822092	5.108288512684272	2.461825789245432	0.128422
3.4675	69.17187343358393	8.31696	2.398547366517644	0.20665195333430816
3.4	63.21303258145366	7.950662398910777	2.3384301173266993	0.19246447625579607
2.995	44.97741854636591	6.706520599115901	2.239238931257396	0.15481162846059487
3.405	81.12378446115282	9.006874289183392	2.6451906869848436	0.24664734187681703
3.5875	37.666510025062635	6.137304785087884	1.7107469784217098	0.1089005638972353
2.425	31.523182957393484	5.614551002296932	2.3152787638337866	0.13322316888629043
2.8225	59.198991228070156	7.694088069945011	2.7259833728768865	0.2158314028259681
3.225	73.57330827067668	8.577488459372981	2.659686343991622	0.2357368010451052
3.0225	30.864154135338353	5.555551649956857	1.8380650620204655	0.10529726367493335
3.235	40.4058	6.356554843127227	1.9649319453252634	0.12907763833485977
3.5375	52.08881578947365	7.217258190578583	2.040214329492179	0.1526474389536164
3.0525	115.98470551378436	10.769619562165804	3.528130896696414	0.39192993654238917
2.375	34.65601503759399	5.886935963435817	2.4787098793413964	0.14946997522784658
2.8125	65.49107142857143	8.092655400335012	2.877388586785782	0.2395957740009187
3.8625	39.97352756892232	6.32246	1.636883403112668	0.10764928723107321
3.21	44.572330827067674	6.676251255537622	2.0798290515693525	0.14345966852819003
3.9275	73.26039473684209	8.559228629779794	2.179307098607204	0.19415740936772868
2.325	23.27255639097745	4.824163802253967	2.0749091622597704	0.10247966904058037
3.27	92.85423558897247	9.636090264675424	2.9468165947019647	0.2935572283675342
2.3025	44.787963659147934	6.6923810156885075	2.9065715594738357	0.19910319430244208
2.6775	39.75287593984964	6.304988179199834	2.354804175238033	0.1525547791025324
3.99	56.76180451127819	7.53404	1.8882313380582103	0.14817223381147948
2.7225	86.24109649122813	9.286608449333272	3.4110591182124046	0.32563717641146844
2.09	26.252531328320803	5.123722409373951	2.4515418226669623	0.12829148988168906
3.7075	47.941798245614045	6.924001606413306	1.8675661783987338	0.1342890798277747
2.335	50.52909774436091	7.10838	3.044275039442574	0.22157242158736656
3.5325	70.63052005012536	8.4042	2.379107310330842	0.20726654579056217
2.21	27.479598997493703	5.2421	2.371990371354407	0.12715213918778628
3.9125	83.20786340852129	9.121834432202839	2.3314592797962526	0.2213314482708395
3.0875	76.40084586466168	8.740757739730673	2.8310146525443476	0.2553356196106586
4.005	38.58644110275691	6.211798540097457	1.5510108714350705	0.10036530097250541
3.2675	34.813	5.9002522141410365	1.8057390096835613	0.11014204729585478
3.3125	57.60886591478697	7.590050455351859	2.291335986521316	0.17987181122544504
2.4225	67.25713659147875	8.201044847547095	3.3853642301535998	0.28452792781913266
3.55	65.24060150375942	8.077165437439017	2.275257869701132	0.19054053111882951
3.85	40.794486215538846	6.387056146264792	1.6589756224064394	0.11020250073421223
3.635	134.4729573934837	11.596247556579831	3.1901643897055934	0.383894
2.0825	69.34906641604013	8.327608685333391	3.9988517096438856	0.34009111985692747
3.5375	56.61513157894736	7.524302730416112	2.1270113725557915	0.16591190854630208
3.2775	65.27367794486213	8.07921	2.4650534571340352	0.20590546368473756
2.9925	37.65157268170429	6.136087734192226	2.050488800064236	0.1297010970819029
2.94	43.079097744360894	6.563466899768818	2.232471734615244	0.15096594204426778
3.24	74.20791979949871	8.614401882864458	2.658766013229771	0.23670606604446634
3.16	58.550776942355895	7.651847942971417	2.421470868028929	0.19133340438344043
2.49	42.065062656641544	6.485758448835536	2.604722268608649	0.17324991755203167
2.2925	47.61598370927314	6.900433588498127	3.010003746345966	0.21257662874181513
3.4325	221.91523182957383	14.89681952060821	4.339932853782435	0.6694922873053054
3.325	36.03947368421054	6.0032885724584775	1.8055003225439028	0.11211729458389354
2.045	32.50924812030075	5.701688181609088	2.788111580248943	0.16228822261357598
2.4925	39.318239348370945	6.270425770900326	2.5157174607423576	0.16177852573538248
2.5725	55.52856516290734	7.451749134458791	2.8967	0.22155395623515958
3.885	43.670952380952386	6.608400137775586	1.7010038964673324	0.11695275850566018
2.4875	48.13016917293234	6.937591020875498	2.7889813149248237	0.19842391209139337
3.8675	56.280645363408496	7.502042746039807	1.9397654159120379	0.15137651748848513
2.1975	54.234078947368374	7.364379060543284	3.3512532698718016	0.252344
3.005	22.00498746867168	4.6909473956410634	1.5610473862366268	0.0754966
3.7875	29.721647869674158	5.451756402268369	1.4394076309619457	0.0815622
3.5475	77.0403	8.777262933940671	2.474210834091803	0.2251553774638129
2.4075	171.99643483709266	13.114741127338071	5.447452181656519	0.7320431914950253
3.5375	51.191572681704216	7.15483	2.022566396324407	0.1500180479712346
2.44	48.066566416040146	6.933005583153683	2.8414	0.20192099698226962
2.3775	66.25563283208021	8.139756312819213	3.42366	0.2854646629810073
3.72	62.593082706766985	7.911579027398196	2.126768555752203	0.17476212610946282
3.3625	21.986058897243108	4.688929397766947	1.3944771443173078	0.0676612
3.4975	72.1554	8.494432423977115	2.428715489342992	0.21378264398632732
2.6525	58.61828947368421	7.656258190113772	2.8864309859052866	0.2270141593367628
2.68	25.666766917293213	5.066237945191008	1.8903872929817194	0.0984089
2.4375	61.24921679197995	7.826187883764352	3.2107437471853753	0.25755678474920524
3.52	72.14997493734339	8.494114134937403	2.413100606516308	0.21244975094150279
2.795	42.03807017543856	6.483677210922716	2.319741399256786	0.15472922633192934
2.3775	24.456134085213037	4.945314356561475	2.080048099500095	0.10537009120639432
2.3375	63.6828	7.980150421632396	3.4139680948159983	0.2789604907849526
3.3625	40.171522556390975	6.338100863538775	1.8849370597884836	0.12362614105664602
3.425	50.86654135338346	7.132078333374043	2.0823586374814727	0.1537824998259995
3.165	72.6444	8.523167601596974	2.6929439499516503	0.23702599914436398
3.1775	53.14385338345863	7.289983085265605	2.2942511676681683	0.17273931375095467
2.21	42.3668	6.508979723628466	2.945239693949532	0.19603748286269773
2.8975	33.290219298245646	5.769767698811248	1.991291699330888	0.11832126387796728
2.15	26.75438596491226	5.172464206247565	2.405797305231426	0.12717322890951865
2.4825	68.13503132832075	8.254394667588942	3.3250330987266636	0.2814483090695117
2.22	24.878796992481227	4.98786	2.2467860240364725	0.11461101771250234
2.1675	27.072124060150355	5.203087935077626	2.4005019308316613	0.12766741762135042
2.545	88.0381	9.382860447402946	3.686782101140647	0.35495933461582985
3.455	43.652105263157885	6.606973986868564	1.9122934838982817	0.13086615882100788
4.04	49.5372	7.038269894496048	1.7421460134891207	0.12777921882614404
3.825	43.54824561403513	6.599109456133845	1.7252573741526391	0.11837964389950953
3.855	47.21200501253129	6.871099257944924	1.7823863185330542	0.12738003339376627
3.1425	46.92951754385965	6.850512210328484	2.1799561528491593	0.15418337498979298
3.04	49.39689223057649	7.028292269860189	2.311938246664536	0.16758434104193976
2.54	76.95077694235589	8.772159194996172	3.4536059822819576	0.3108514413438176
2.395	39.74834586466166	6.304628923629182	2.6324129117449613	0.1700362336183822
2.455	35.38142857142856	5.948229028158596	2.422903881123664	0.14774706236237536
2.62	46.953	6.85222	2.615352914334901	0.18403148151861323
3.8575	76.89944235588976	8.769232711924673	2.273294286953901	0.2073489520762163
3.6175	56.261848370927304	7.500789849804306	2.07347	0.16136422971319853
3.8325	72.52074561403514	8.515911320230803	2.2220251324803137	0.19676677650481145
3.9875	49.28555764411029	7.0203673439578855	1.7605936912747049	0.12873338842549883
2.05	40.0877	6.3314863419457525	3.0885299229003675	0.19964252193501217
2.3725	90.01377819548874	9.487559127377745	3.9989711811918838	0.3886248805944802
3.2675	72.1864	8.496258575069152	2.6002321576340175	0.2283849250920692
3.3025	58.72781328320803	7.663407419888886	2.320486728202539	0.183902
3.1875	54.60385338345865	7.389442021117606	2.3182563203506215	0.17694637231060412
2.9638242894056845	41.185216425004356	6.417570913126271	2.1653	0.1432040258720068
2.165	26.113057644110263	5.110093702087102	2.3603204166684075	0.12328367655874517
3.445	35.95185463659147	5.995986544063577	1.7404895628631574	0.10808297860297847
2.765	31.84438596491227	5.643083019494952	2.040898017900525	0.11844456162220764
2.295	30.388947368421018	5.5126171070028995	2.4020118113302393	0.13552398958458728
2.34	49.01694235588978	7.001210063688261	2.9919701126872913	0.2144932547941917
2.6475	87.63733709273181	9.361481565047907	3.535970373955772	0.3400212780395214
2.9175	82.6473	9.091056705910216	3.1160434296178976	0.2917943760897716
3.2975	32.289718045112785	5.682404248653275	1.7232461709335178	0.10126089153008565
2.2325	117.91823934837107	10.859016500050595	4.864061142239908	0.5402502897265258
3.46	54.15879699248124	7.3592660634387475	2.126955509664378	0.16213830019387943
3.1225	37.92731203007519	6.158515407959551	1.9723027727652684	0.12537954649156152
3.2075	37.743803258145334	6.143598559325417	1.915385365339179	0.12157304306687777
3.48	68.23518796992488	8.260459307443194	2.373695203288274	0.20314766509568885
2.89	84.4991	9.192341805528889	3.180741109179546	0.30108597951267085
3.5325	66.8661	8.177169988605863	2.3148393456775267	0.1962198131590256
3.68	61.621654135338304	7.849946123085069	2.1331375334470297	0.173848
3.44	112.63799498746857	10.613104870275643	3.0852049041498963	0.33910111012874444
3.5425	53.60721177944858	7.3216945975264895	2.066815694432319	0.15688353216710021
3.655	54.55235588972435	7.385956667197849	2.0207815778927083	0.15491624026350345
2.1675	44.02951754385962	6.635474176263489	3.061349100928945	0.20763552913133634
2.1775	38.893226817042596	6.236443442944271	2.864038320525497	0.18259002790137607
3.905	93.76538847117787	9.683252990146332	2.479706271484336	0.24987380371544105
2.57	27.067769423558918	5.202669451691018	2.024385000657984	0.10810023608113305
3.15	31.8872	5.6468768399100755	1.792659314257167	0.10452169709373127
2.1775	28.67768796992482	5.355155270384307	2.459313557007718	0.1346316640480202
3.7625	56.94345238095238	7.546088548443649	2.0056	0.15726169521868924
4.02	27.122406015037598	5.207917627520389	1.2955018973931316	0.0702945
2.65	37.67167919799497	6.137725897919764	2.316122980347081	0.14602699536973177
2.9475	54.12004385964913	7.356632644059993	2.495888937764205	0.18918974818272968
2.28	62.10185463659154	7.880472995740265	3.4563478051492393	0.27873163674134993
2.0825	26.968114035087705	5.193083287902064	2.4936774491726594	0.13225291379699017
3.0675	22.168364661654138	4.708329285601649	1.5349076725677748	0.0745555
2.6825	38.4679	6.20225	2.3121143120320147	0.1473558530354822
3.3875	53.93217418546363	7.343852816162891	2.167927030601591	0.16479168874544342
2.5625	34.25673558897243	5.852925387271943	2.284068443813441	0.13720058684862002
2.4125	27.801848370927313	5.272745809436229	2.185594117901027	0.11808973717219022
2.692105263157895	31.6068	5.621992321854478	2.0883255936507346	0.120654
3.22	56.52791979949875	7.5185051572436095	2.3349394898272076	0.18139341388838212
2.41	22.543258145363414	4.7479741095927865	1.9701137384202432	0.0958505
3.2325	34.10370300751879	5.839837584001698	1.8066	0.10902685458256003
3.335	34.113057644110256	5.840638462027098	1.7513158806677955	0.10581702676032878
2.38	35.3289	5.943813784580099	2.497400749823571	0.15205987505042018
3.575	53.588345864661655	7.320406127030225	2.047666049518944	0.1554549867255406
3.4575	49.90796365914787	7.064556862192268	2.043255780822059	0.1495164994444985
2.795	33.06062656641599	5.74984	2.057186794427206	0.12168601339980539
2.795	21.932807017543848	4.68325	1.6755804959778928	0.0807279
3.3425	87.1681	9.336386561999658	2.79323	0.2698054236531079
3.2625	45.051221804511286	6.712020694583062	2.0573243508300574	0.14274509490364137
3.7975	35.520294486215555	5.959890476025172	1.5694247468137386	0.0972282
3.0325	55.04906641604007	7.419505806725948	2.4466630854825877	0.18720737329352707
3.85	64.51378446115285	8.032047339324691	2.0862460621622576	0.1742779732997085
2.3125	48.23543233082707	6.945173311791943	3.0033181888830023	0.21352338152014885
2.955	61.70223057644115	7.855076739054887	2.658232399003346	0.21516429990636557
2.53	28.896340852130333	5.375531680878677	2.1247160793986866	0.11717942544044296
3.82	148.5640100250627	12.188683687136306	3.1907548919204993	0.404357
4.0475	63.910018796992425	7.994374196708109	1.975138776209539	0.16456057390320386
3.28	8.673283208020052	2.945043838047246	0.8978792189168433	0.027339678049852392
3.6475	77.62229949874688	8.81035	2.415449441370325	0.22086566953550388
2.4075	142.1718734335841	11.923584756002873	4.952683180063498	0.6051052864422672
2.2875	35.97478070175438	5.997898023620807	2.6220319228943416	0.16094849776843942
3.6475	82.17869047619051	9.065246299808434	2.4853314050194473	0.23383037620352604
2.4075	24.748314536340835	4.974767787177693	2.0663625284227174	0.10533262026311842
3.1325	43.729266917293174	6.612810818199261	2.1110329826653667	0.14411295579368713
2.3175	35.22976817042609	5.935466971555489	2.5611507967876976	0.15562281845270548
2.265	30.79175438596494	5.54903	2.4499036830990772	0.1390964705365262
2.2425	35.557587719298255	5.963018339674821	2.659094019921882	0.16219958988020178
3.5975	38.697236842105255	6.220710316523769	1.7291759045236328	0.11158115596954936
3.9025	39.802499999999995	6.308922253443927	1.6166360675064515	0.10613419976598279
3.375	42.25501253132832	6.5003855678973625	1.9260401682658852	0.1295731302767003
2.85	40.03258145363405	6.3271305861056835	2.2200458196862045	0.14458589612241535
3.88	51.47929824561407	7.1749075426526625	1.8492029749104801	0.13803433596110012
2.6125	57.63142230576443	7.591536228311397	2.9058511878703914	0.22651648894159707
2.41	40.117192982456146	6.333813462871807	2.628138366336849	0.17057217099082128
2.45	37.24060150375942	6.102507804481648	2.490819512033325	0.1558200462505232
2.475	20.81140350877195	4.561951721442473	1.8432128167444337	0.0862204
2.06	34.58786967418546	5.881145268923857	2.854924887827115	0.1714338165936023
2.145	20.71576441102758	4.5514573941790974	2.1218915590578544	0.098694
2.45	30.844611528822092	5.553792535630233	2.266854096175605	0.12905830198567805
3.2375	68.81312656641605	8.295367777646513	2.5622757614352167	0.21966174694591786
2.34	49.011929824561435	7.0008520784659805	2.9918171275495644	0.21447132045664025
3.7025	73.27217418546368	8.559916716035483	2.3119288902189012	0.20550812589807768
3.19	47.32220551378447	6.87911	2.156461979849016	0.15323362445000038
4.075	58.86654135338346	7.672453411613749	1.8828106531567481	0.1505944959002888
2.9975	36.71427944862156	6.059230928807843	2.0214281664079543	0.12626788037692233
3.05	41.205513784461154	6.419152107908111	2.104640035379709	0.13935022712218112
2.6175	53.01874060150376	7.281396885316976	2.7818135187457407	0.20799926363492302
2.68	25.887318295739338	5.087958165682903	1.898491852866755	0.0992545
3.7925	56.48064536340853	7.515360627635145	1.981637607814145	0.15479792382098614
2.7475	47.89848997493731	6.920873497972442	2.5189712458498423	0.17925998136353102
2.295	49.68719298245617	7.048914312321875	3.071422358310185	0.22158736012157076
3.705	42.128295739348395	6.490631382180657	1.7518573231256835	0.11808152155960913
3.49	69.06756892230581	8.310690038877988	2.3812865440911137	0.20505786303691026
2.4025	31.559392230576425	5.617774668903731	2.3383037123428645	0.1345942607485161
2.4125	55.12014411027569	7.42429	3.077427640469567	0.2341255604315274
2.95	36.96992481203007	6.080289862500806	2.0611152076273918	0.12913114788648197
2.1375	19.011121553884713	4.3601744866329275	2.039847713044644	0.0908836
4.025	70.05451127819555	8.369857303335317	2.0794676530025633	0.1813477209953952
2.1175	39.15157268170427	6.25712	2.9549571461546824	0.18889512068199626
2.43	45.759498746867216	6.764576760364776	2.783776444594558	0.1930006092359868
2.2575	50.78315162907272	7.126229832742747	3.156690955810741	0.2301486585881036
2.6725	33.594229323308234	5.79605	2.16878	0.1291550525908102
2.3575	33.90445488721808	5.822753205075592	2.4698847105304735	0.14728759622509172
2.39	50.95528822055139	7.138297291410003	2.986735268372386	0.21842233660876276
3.2075	71.72876566416038	8.469283657084604	2.640462558716946	0.23103883457587346
3.535	43.93360902255636	6.628243283295836	1.87503	0.1288361368508497
2.075	32.645989974937365	5.713666946448433	2.753574432023341	0.1606638469934877
2.9575	26.912976190476172	5.187771794371469	1.7541071155947485	0.0937724
3.945	68.84408521303253	8.29723	2.103227778948446	0.18167687440116534
3.9325	56.48415413533835	7.515594064033684	1.9111491580505235	0.1495138446168318
2.9875	33.19031954887216	5.761104021702105	1.9284030198166042	0.11451854547535543
2.7925	50.16485588972433	7.082715290742974	2.536334929540904	0.1848019770892664
3.76	273.1101754385965	16.526045365985066	4.395224831379007	0.7547348811000992
2.4475	46.468414786967415	6.816774514898333	2.7851989846367045	0.19462416091224935
2.585	53.471453634085236	7.312417769389632	2.8287883053731653	0.21234185566958183
3.935	79.23887218045112	8.901621884828131	2.262165663234595	0.20961789803732694
2.8625	8.274279448621549	2.8765047277245257	1.0048924813011444	0.029757590768936523
2.695	30.844085213032578	5.553745151970207	2.060758869005643	0.11761913137166326
3.925	58.55075187969923	7.651846305284708	1.9495149822381421	0.15526816564076096
2.97	69.54295739348366	8.339242015524173	2.8078255944525834	0.24131853209855836
3.56	47.94125313283204	6.923962242302599	1.9449332141299434	0.13963753772745713
3.57	73.98506265664166	8.601457007777325	2.409371710861996	0.21491348321823453
3.8925	42.28164786967417	6.50243	1.6705032744496544	0.11302278471366714
2.2725	168.8202944862158	12.993086411096318	5.7175297738597655	0.7601581787089194
3.9325	57.210971177944856	7.563793438344602	1.9234058330183348	0.1514377330424734
3.6325	161.83703634085205	12.721518633435712	3.5021386465067343	0.4623189565819467
3.9475	60.130068922305846	7.754358059975425	1.9643718961305703	0.15858455579552116
3.35	87.97744360902263	9.379629182916702	2.7998893083333436	0.27172191893822956
2.7125	79.03242481203006	8.890018268374371	3.2774260897232708	0.29948737310432133
2.6775	51.68270050125307	7.189068124677431	2.6849927636517013	0.19833641647263486
2.21	37.264060150375904	6.104429551594146	2.7621853174634143	0.17242627752227346
2.225	43.848997493734366	6.621857556134409	2.9761157555660263	0.20155883000690927
3.98	44.94195488721807	6.7038761091787835	1.6843909822057246	0.11759996317564199
3.915	49.702	7.049966671920371	1.8007577706054587	0.1321255374613115
2.43	59.558997493734374	7.7174476022668514	3.175904363072778	0.25120298771984056
3.23	43.15498746867168	6.569245578350049	2.0338221604798914	0.13806631430074273
2.7825	200.26084586466183	14.151354912681041	5.0858418374415235	0.7403147876811981
3.1425	77.05483082706768	8.778088107729818	2.7933454598981124	0.25315780979596525
3.7975	51.53533208020046	7.178811327803542	1.8904045629502415	0.14106554081898806
2.8	50.5514	7.109949257632947	2.539267592011767	0.18574139640694926
2.2925	27.164855889724315	5.211991547357336	2.273496858171139	0.12127468625982074
2.4575	32.68991854636593	5.717509820399606	2.326555369440328	0.1363723830379425
3.3475	24.919041353383456	4.9918975704018065	1.4912315370879183	0.077019
3.7625	131.11387844611517	11.450496864595666	3.0433214258061567	0.36209941492817466
3.47	37.12691729323308	6.09319	1.7559614226034956	0.1108401512102017
2.3675	136.91473057644106	11.701056814512143	4.942368242666164	0.5923327949778744
3.93	47.70436090225561	6.906834361866195	1.7574642142153167	0.12635072576759157
3.5725	30.801748120300758	5.549932262676794	1.5535149790557858	0.0894133
3.435	26.19125313283207	5.1177390645510705	1.4898803681371384	0.0789605
2.07	27.458746867167932	5.240109432747367	2.5314538322451052	0.13545486679170882
2.2675	33.354329573934855	5.775320733425534	2.5469992209153403	0.15051019270530325
3.74	47.65654135338343	6.90337	1.845821320327949	0.13237472196341968
3.12	63.078295739348405	7.9421845697105535	2.5455719774713312	0.208685
2.3475	36.77869047619046	6.064543715415898	2.5834052035850466	0.1604380204477553
2.1425	29.315482456140366	5.414377383978731	2.52713	0.13982412132632607
2.3625	33.13392857142856	5.756207829068419	2.436490086378167	0.1436429989569335
3.4625	79.17653508771933	8.898119750133695	2.569854079460995	0.2368703285191094
3.3425	57.509	7.583466632445448	2.268800787567823	0.17800351828038732
2.99	106.3608020050124	10.313137350244705	3.449209816135353	0.366686
2.98	47.18756892230571	6.869320848694266	2.305141224394049	0.16321124172247647
3.9775	86.63859022556392	9.30799	2.340159721831138	0.2268444611985767
2.76	43.22045112781959	6.574226275982565	2.3819660420226687	0.1610405567869562
3.6	274.55639097744375	16.569743238126648	4.60271	0.791138
2.3	21.563909774436116	4.643695702179043	2.018998131382193	0.0959633
2.0475	27.62931704260653	5.256359675917025	2.567208632926508	0.1377624046122454
3.681933842239186	26.304188087448715	5.12876	1.3929530220447115	0.0741722
3.05	46.92982456140353	6.850534618655943	2.24608	0.15870889865962184
2.07	27.27328320802006	5.222382905151638	2.5228902923437864	0.13453996869508023
2.065	49.38924812030069	7.027748438888567	3.403268009147006	0.24421617846941618
2.3275	38.832324561403524	6.231558758561418	2.677361442990942	0.1708171199662632
2.39	32.6696	5.715730393819945	2.3915189932301026	0.1400397274562337
2.9275	38.3431	6.192180674347236	2.1151770023389362	0.13492552635099417
2.375	30.94172932330827	5.562529040221567	2.342117490619607	0.13345041287766893
2.335	15.792255639097737	3.9739471107574817	1.7019045442216196	0.0692498
3.815	59.63486215538849	7.722361177475999	2.0242100072020968	0.162517
3.645	63.04157894736846	7.939872728663127	2.178291557932271	0.1794962143729288
2.8475	31.42781328320801	5.60605	1.968762594465826	0.11360473967952281
2.1525	41.83884085213031	6.4683	3.005015121889301	0.1986491677119109
2.15	30.824561403508735	5.551987158082117	2.582319608410287	0.1465202381600159
3.0675	26.163352130325837	5.11501	1.667485713835935	0.0879912
2.76	43.23047619047626	6.574988683676669	2.3822422766944458	0.16107791043852454
3.0575	46.84129699248123	6.844070206571615	2.2384530520266934	0.15803316236104079
3.51	68.95228070175442	8.303751001911992	2.365741026185753	0.2035912987506918
2.0675	30.589417293233105	5.530770045231776	2.6751003846344745	0.15107717126923498
2.0575	37.13202380952383	6.093605157008766	2.9616549973311135	0.18426276810391462
2.7175	54.22826441102761	7.363984275582588	2.7098378199015967	0.2051263392196372
3.265	53.06744360902257	7.284740462708508	2.231160938042422	0.16802014125365483
3.6625	69.84821428571429	8.35752	2.2819179280039017	0.19796221396557245
2.695	38.90423558897244	6.237325996689001	2.3144066778066796	0.14835526374178332
3.51	34.686616541353395	5.889534492755212	1.677930054916015	0.10241710990629617
3.64	61.26355889724309	7.827104119483979	2.150303329528566	0.174664
4.575	48.44548872180452	6.960279356592271	1.5213725369600593	0.11096859169703446
4.4575	48.68490601503758	6.9774569876881065	1.5653296663349652	0.11431583241389323
5.14	45.464060150375964	6.742704216438384	1.3118101588401527	0.0932442
4.2475	62.692976190476145	7.917889629849367	1.8641294007885505	0.15414710687659308
5.7	150.28070175438575	12.258902958845287	2.15068	0.2795868016490591
4.7425	68.66786340852131	8.286607472815477	1.7473078487750084	0.1520011996637338
5.0775	57.52029448621554	7.584213504788452	1.4936904982350472	0.11934438777622206
6.0425	68.90796365914788	8.301082077605779	1.3737827186770009	0.12137278135895693
5.185	76.7627	8.76143	1.6897649927027079	0.15614365040312367
5.615	75.69601503759395	8.700345684948038	1.5494827577823753	0.14283027626819172
5.57	105.25824561403498	10.259544123109709	1.8419289269496784	0.20012020647752138
4.5725	70.46089598997489	8.394098878972947	1.8357788691028862	0.16148080319801694
5.17	52.773032581453634	7.264504978417568	1.405126688281928	0.10764051273153494
5.9175	64.67237468671684	8.041913620943514	1.3590052591370534	0.11616403586626782
4.385	51.54062656641603	7.179180076193662	1.6372132442858978	0.1229289201888585
4.35	75.96240601503754	8.715641457462414	2.003595737347682	0.1825679254827227
5.96	129.19639097744363	11.366459034257046	1.907123999036417	0.23051091884619213
4.935	74.45190476190476	8.628551718678214	1.7484400645751195	0.15869673932778092
5.44	112.55779448621561	10.609325826187808	1.9502437180492294	0.21881103051248119
5.955	107.97791979949876	10.391242456968213	1.7449609499526806	0.19280463936306957
5.7125	187.79934210526315	13.703990006755811	2.3989479224080195	0.34866931836571247
5.4325	82.03052005012536	9.05707	1.6672011356129353	0.15967385911063603
5.4675	89.37237468671675	9.453696350460849	1.7290711203403473	0.17291527612248472
5.87	66.38406015037597	8.147641385724826	1.3880138646890674	0.12014277284500698
5.745	387.7944611528822	19.692497585448177	3.4277628521232684	0.7161552351485482
5.96	113.69263157894737	10.662674691602824	1.7890393777857088	0.20284926516159651
5.195	59.92679197994986	7.741239692707484	1.490132760867658	0.12167580692824749
5.7675	52.0135	7.212036982961818	1.250461548844702	0.0957034
5.3975	105.3779385964912	10.265375716284876	1.901876001164405	0.20637373978212062
5.7725	99.54460526315792	9.977204280917471	1.728402647192286	0.18301054671636166
4.2875	51.669016290726816	7.188116324234522	1.6765285887427457	0.1259091813168353
5.215	117.47245614035086	10.838471116368344	2.078326196810804	0.2376523548507208
5.025	53.277568922305754	7.299148506661976	1.4525668669974081	0.11163465415183782
5.4175	96.63979323308266	9.830554065416795	1.8145923517151443	0.18860199529751837
5.5075	77.35833959899743	8.795358980678243	1.5969784803773477	0.1486467076152795
4.285	65.19175438596496	8.074141092770484	1.8842803016967289	0.15895047813015228
4.925	195.87406015037604	13.995501425471545	2.84173	0.41831588505548206
5.34	71.26255639097744	8.441715251711434	1.5808455527549503	0.14097874512245567
4.3225	38.04861528822056	6.16836	1.4270343465951394	0.0920013
5.5625	32.798088972431074	5.726961582936546	1.0295661272694914	0.0624359
4.8125	119.18029448621554	10.916972771158475	2.2684618745264364	0.26016794764665757
4.805	133.7814285714285	11.566392202040726	2.407157586272784	0.2924746965171354
4.5175	78.50595864661655	8.860358832836091	1.9613411915519847	0.18200389339169892
5.895	82.98142857142858	9.109414282566611	1.5452780801639714	0.1495837438391456
5.39	67.72220551378452	8.229350248578834	1.5267811221853125	0.13280220491894273
4.655	65.19897243107768	8.074588065720608	1.7346053846875633	0.1469004555868992
4.83	106.20160401002511	10.305416246325285	2.1336265520342206	0.23103824454055324
4.0925	49.918740601503785	7.065319568250525	1.7264067362860172	0.12718103690160956
4.4075	95.90620927318292	9.79317	2.2219334233812797	0.22763056953176763
5.2125	111.91713659147868	10.579089591806975	2.0295615523850308	0.22651629692489086
4.295	98.2386	9.911537288865507	2.307692034660188	0.23899248370254808
4.35	53.45614035087718	7.311370620538749	1.6807748552962645	0.12847640247520517
4.67	57.14897243107768	7.559693937658963	1.6187781451089858	0.12836953036814455
5.1175	58.91598370927318	7.675674804815091	1.4998876023087624	0.12133585728765457
4.215	103.64789473684208	10.180761009710526	2.41536	0.2567233686030902
4.5475	50.45889097744361	7.103442192165965	1.5620543578154953	0.11624591112609203
5.3325	139.7813972431078	11.82291830484791	2.2171436108481783	0.2768965883874986
4.7525	65.90600877192983	8.118251583434073	1.7082065404385214	0.14559595214307425
4.175	58.74122807017544	7.664282619409036	1.8357563160261166	0.14682760476273757
4.1775	42.211522556390975	6.4970395224587465	1.5552458461900052	0.10545011588965283
5.09	84.40791979949879	9.187378287601899	1.8049859111202158	0.1747243532741882
5.4925	152.21548245614045	12.337563878502937	2.246256509513507	0.29323951192895736
4.15	85.29573934837107	9.235569248745367	2.2254383731916545	0.21443077938890728
5.19	67.52270676691725	8.217220136208915	1.5832794096741647	0.13722345160235744
4.8825	108.53001879699251	10.417774176713205	2.133696707980175	0.2336938046661639
5.3075	79.42149749373432	8.911873960830816	1.6791095545606811	0.15802743318289794
5.925	100.61090225563899	10.03049860453801	1.6929111568840525	0.18050218439258378
5.01	324.2	18.005565833999942	3.5939253161676534	0.6812365394540029
5	48.957393483709275	6.996956015562001	1.3993912031124003	0.103068
5.6975	87.41453007518805	9.349573791098075	1.6409958387183985	0.1626957046205832
5.45	60.30827067669174	7.765839985261848	1.4249247679379538	0.11703583013053961
4.375	124.46052631578948	11.156187803895625	2.5499857837475712	0.2974966828836798
4.48	104.33042606516283	10.214226650371668	2.2799613058865327	0.24380277986183432
4.53	88.26476190476195	9.394932778086385	2.0739365956040583	0.20409023674152565
5.165	102.8248370927318	10.140258235998322	1.9632639372697622	0.20992253186416618
4.8725	67.98620927318296	8.245375023198337	1.6922267877266983	0.14667729614579245
4.575	47.25250626566419	6.874045844018222	1.5025236817526169	0.10823596196060292
5.24	107.25553884711783	10.356425003210221	1.976416985345462	0.2160047940460227
4.9375	86.40961779448621	9.295677371471442	1.8826688347283933	0.1840965899798473
4.47	73.48280701754383	8.572211325996568	1.917720654585362	0.17208318554730653
5.64	118.89764411027569	10.904019630864376	1.9333368139830454	0.22341185431055446
5.725	64.15977443609019	8.009979677632783	1.3991230877961194	0.1188750729223415
4.42	37.16651629072682	6.09643	1.379283873219767	0.0879757
4.1	48.98746867167922	6.999104847884422	1.7070987433864446	0.12458981324977547
6.06	86.41744360902248	9.296098300309785	1.534009620513166	0.15180225916448054
5.5025	63.313276942355884	7.956964053101904	1.4460634353660888	0.12176274265153066
5.8925	125.0836528822055	11.18408033242812	1.898019572749787	0.22556760485779045
4.16	104.68110275689222	10.23137834101018	2.459465947358216	0.2625597519225056
4.245	103.44358395989974	10.170721899644082	2.3959297761234586	0.25448629778108933
4.8825	55.56761278195493	7.454368704454787	1.5267524228274012	0.11965175157226693
4.8175	79.01673558897244	8.88914	1.8451760908965977	0.17232181209687963
5.2625	63.793076441102755	7.987056807178897	1.51773	0.12795566485060691
4.4425	79.81122180451126	8.933712655134553	2.0109651446560615	0.18800601482718093
5.755	174.11025062656637	13.195084335712536	2.2928035335729864	0.3210115761124226
5.6825	141.56560776942356	11.898134634026611	2.0938204371362272	0.26413504875047883
5.07	53.10285714285715	7.287170722774179	1.4373117796398773	0.11033325945528459
5.975	122.69611528822044	11.076827853145522	1.8538624022000876	0.21839845458749474
5.6225	95.13282581453635	9.753605785274303	1.7347453597642157	0.17928025617307097
4.2975	49.27718671679196	7.019771129943765	1.633454596845553	0.11981377101967393
5.995	124.19045112781967	11.144076952705399	1.8588952381493575	0.22036776321423407
6.105	180.70072681704238	13.442497045454106	2.20188	0.3152330651412769
5.3775	45.0977	6.715484948627172	1.2488117059278794	0.0886298
5.6025	71.13733709273183	8.434295293190287	1.5054520826756423	0.13451020858639992
4.4825	96.35057017543862	9.81583	2.1898120753421817	0.22503550467424238
5.1875	67.96224937343358	8.243921965510928	1.5891897764840344	0.1381796335474978
5.1025	40.984454887218064	6.401910252980595	1.254661490050092	0.0846411
4.31	55.05654135338342	7.420009525154494	1.7215799362307413	0.13349503109151392
6.0025	62.72931704260649	7.920184154589241	1.3194809087195736	0.11117882694245888
4.52	56.450726817042636	7.513369870906305	1.6622499714394483	0.13080329758408063
4.32	172.60912280701768	13.13807911404927	3.0412220171410347	0.4175984057753702
4.6325	110.85959273182952	10.528988210261684	2.2728522849998236	0.250933
4.375	107.60338345864662	10.373205071656812	2.3710183020929856	0.257203
4.6675	81.04455513784463	9.002474945138399	1.928757353002335	0.18213714888054944
5.045	96.32879699248116	9.814723480184307	1.9454357740702295	0.20108382045134657
4.5975	61.92029448621552	7.868944941109673	1.7115704058966117	0.1411729596900833
5.885	107.94162907268165	10.38949609329931	1.7654198969072745	0.19488735187750097
4.2325	43.84305137844611	6.621408564531124	1.5644202160735083	0.10816472620914984
5.9425	154.5656077694235	12.432441746069978	2.092123137748419	0.27653508795856097
5.3625	52.70786340852128	7.260018141060067	1.353849536794418	0.10385916996320957
4.735	87.87446115288219	9.374137888514452	1.9797545699080152	0.19480913581834208
5.2575	62.89843984962406	7.930853664620478	1.5084838163804997	0.12627452730466232
5.29	92.38686716791987	9.61181	1.8169770766549076	0.1843990723007391
4.8525	116.52204887218035	10.794537918418756	2.224531255727719	0.2523743344876172
5.9925	105.50620927318298	10.271621550328993	1.7140795244604077	0.18728693117490833
5.66	57.513182957393454	7.58374	1.3398842142583887	0.10770977045921684
5.81	56.59538847117794	7.522990660048565	1.2948348812476016	0.10341894806169233
5.595	76.63756892230577	8.754288601725772	1.5646628421315054	0.14509305740602393
4.6825	62.472875939849686	7.903978488068505	1.6879825922196487	0.139972
5.93	64.53142857142858	8.033145621201484	1.3546619934572486	0.1156819077383775
5.2125	71.52615914786965	8.457313944029135	1.6225062722358052	0.14476639768381494
4.2275	94.12605889724321	9.701858527995716	2.2949399238310386	0.23247991303618476
5.355	64.90624060150377	8.056440938870201	1.5044707635611954	0.1280646611113923
4.235	72.30052631578954	8.502971616781368	2.007785505733499	0.17827121775008575
4.7675	54.44455513784458	7.378655374649543	1.5476990822547545	0.11991639568024791
5.76	132.1828571428572	11.497080374723714	1.9960208983895338	0.24351032150268156
5.94	112.77333333333344	10.619478957714142	1.787791070322246	0.20184360676245308
5.33	70.04120300751873	8.369062253772446	1.5701805354169693	0.13880784462412976
4.5075	27.799442355889727	5.272517648703485	1.1697210535115885	0.0645849
4.3875	69.97227443609022	8.36494	1.906539756553976	0.16679928605120062
5.415	174.09300751879707	13.194430928190767	2.4366446774128843	0.3399073837571282
4.9325	65.28114661654133	8.079674907850027	1.6380486381855097	0.1392158253849672
5.475	100.89661654135337	10.044730784911728	1.8346540246414116	0.19496012442187555
5.58	65.28180451127818	8.079715620693477	1.4479777098016984	0.1239064617697601
5.0275	77.19974310776948	8.786338435763186	1.7476555814546368	0.16168357585417817
5.275	69.06203007518798	8.310356795901605	1.5754230892704464	0.13821407206480815
5.7825	89.45382832080202	9.458003400337834	1.6356253178275546	0.16419189447492938
6.0625	96.93092105263158	9.845350224985985	1.623975294843049	0.17020471626831343
5.69	371.5477694235589	19.27557442525537	3.387622921837499	0.6923802115849832
5.4875	59.303101503759386	7.700850700004473	1.4033440911169883	0.11434406376326306
5.45	102.42355889724307	10.120452504569302	1.856963762306294	0.19876587582366123
4.5675	68.75232456140353	8.291702151030481	1.815369929070713	0.15772935578331998
6.035	88.54012531328317	9.409576255777045	1.559167565166039	0.15613373170823253
4.495	132.46614035087734	11.509393570074721	2.5604880022413172	0.30856671534736074
6.025	87.20238095238108	9.338221509065903	1.5499122836623904	0.15401355918554496
6.025	76.45050125313286	8.743597729375068	1.4512195401452395	0.1350239944244602
4.685	114.33661654135334	10.692830146474474	2.282354353569792	0.2560439326106944
4.73	52.468270676691695	7.243498510850381	1.531395034006423	0.11643389995118289
5.82	73.20060150375939	8.555735006634988	1.4700575612774893	0.1335466440729483
4.1025	44.738840852130345	6.688709954253536	1.6303985263262732	0.11371790560169809
4.5775	62.405006265664134	7.89968	1.7257638305935992	0.14286975092199705
4.085	81.62182957393486	9.03448	2.211623020547393	0.20831844896822174
5.6225	142.471	11.936128839753616	2.1229219812812126	0.26849058605406545
5.3	76.02005012531329	8.718947764800136	1.645084483924554	0.15146151725471357
4.4025	107.07317669172934	10.34761695714184	2.350395674535341	0.25441035736096373
4.3225	56.94585839599003	7.546247968095803	1.7458063546780342	0.13769473132845086
5.24	80.56380952380958	8.975734483807416	1.712926428207522	0.16224960753363574
5.2175	92.01523182957388	9.592457027767905	1.8385159612396558	0.18606689370988108
5.0775	76.96891604010021	8.77319	1.727856826314405	0.15969682082915154
4.7725	343.81026942355925	18.542121491985732	3.885200941222783	0.7565027735993296
4.9725	105.44034461152883	10.268414902580087	2.0650407043901633	0.22314271914334727
5.1925	346.3914223057643	18.611593760496824	3.584322341934872	0.7036358023865668
4.3025	97.69523182957379	9.884089833139608	2.2972899089226284	0.23727495318640893
5.7625	98.73292606516291	9.936444337144094	1.7243287352961552	0.18181399652164282
4.1325	259.94981829573965	16.123	3.9015025657385847	0.6561532039814912
4.17	48.6377	6.9740730018826875	1.6724395687968077	0.12171257063577315
4.3675	120.34330200501265	10.970109480083261	2.5117594688227274	0.2881266971021473
5.525	100.97681704260657	10.048722159688095	1.8187732415725057	0.19345167479266884
4.37	86.44922305764399	9.297807432811458	2.1276447214671528	0.20686427800522175
5.8825	162.36460526315798	12.742237058819695	2.1661261468456767	0.293264
4.685	62.211303258145385	7.887414231428789	1.6835462607105207	0.1393151837171157
4.83	59.2693	7.698653985142948	1.5939242205264903	0.12893843703238553
4.441326530612245	101.77148468082888	10.08818540079577	2.2714351965031256	0.2397967505854632
5.3225	112.33934210526323	10.59902552621057	1.9913622407159361	0.22293046628058494
4.745	81.53380952380952	9.029607384809681	1.9029731053339687	0.18039053073348185
5.94	112.05654135338344	10.58567623505383	1.7821003762716885	0.20056068043354988
5.6025	87.59848997493744	9.359406496938652	1.6705767955267563	0.16563581994955454
4.52	51.02215538847119	7.142979447574464	1.5803051875164744	0.11822462793596025
6.09	113.8415037593985	10.669653403902046	1.7519956328246382	0.19905426650398167
5.3525	82.54460526315789	9.085406169410254	1.697413576723074	0.16293818412531277
4.315	96.94814536340857	9.846224929555925	2.2818597750998664	0.23480905683585912
6.04	50.975839598997496	7.139736661740228	1.1820756062483821	0.0898224
5.5425	79.31648496240604	8.905980292051293	1.6068525560760112	0.15150302725188788
5.27	57.65122807017545	7.59284	1.4407667134335087	0.11548096661854985
4.485	65.5486	8.096211868308623	1.805175444438935	0.1530134833025786
5.13	74.94045112781957	8.656815299393857	1.687488362454943	0.15398202881468365
4.4425	92.18214912280703	9.601153530842376	2.1612050716583853	0.21714738983991164
4.42	53.682807017543844	7.3268551928875905	1.65766	0.127071
4.8775	60.24811403508777	7.761965861499764	1.5913820320860612	0.12985626960662439
5.655	127.56488721804509	11.294462679474623	1.9972524632139033	0.23910004141457622
4.685	60.11105263157897	7.753131795060559	1.6548840544419552	0.1346119097690044
4.525	212.53571428571448	14.578604675541294	3.221791088517413	0.49195306233754627
4.6725	81.08295112781956	9.004607216742968	1.9271497521119247	0.18203799077508023
4.3725	44.56014411027572	6.675338501549994	1.5266640369468256	0.10656975477517333
5.5475	91.5115	9.56617	1.7244101864921135	0.1746485614500771
4.9175	60.527011278195445	7.779910750014774	1.5820865785490135	0.12945066000481228
5.0975	84.43407894736852	9.188801823272092	1.8026094797983505	0.17453514158866879
5.0075	104.5187406015038	10.223440741819937	2.0416257097992885	0.21972723595135502
4.36	190.0906265664161	13.787335731257729	3.16223	0.45586331619724596
5.185	134.64739348370927	11.603766349065689	2.237949151218069	0.27388745506327433
5.645	87.69822055137853	9.364732807260362	1.6589429242268134	0.1646500686543297
4.4725	83.90400375939846	9.159912868548394	2.0480520667520166	0.19638301517048942
4.5	110.28070175438596	10.501461886536843	2.3336581970081873	0.2566159435820499
5.755	106.90223057644103	10.339353489287472	1.7965861840638526	0.1970984097936894
4.835	74.41882205513784	8.626634457025395	1.784205678805666	0.16173688002107225
4.3025	80.81302631578946	8.98961	2.08939	0.1962727011015337
5.6775	109.19147243107771	10.449472351802157	1.840505918415175	0.20389955427186102
5.3175	59.74104636591477	7.729233232728507	1.4535464471515764	0.11865761365234773
4.7825	59.950068922305746	7.742742984389043	1.6189739643259893	0.13164911181446237
4.835	109.92759398496231	10.484636092157054	2.168487299308594	0.2389092649998955
5.805	114.03205513784457	10.6786	1.8395485384819297	0.2085436050918517
4.25	58.57393483709273	7.6533610157298035	1.800790827230542	0.14393840537451755
4.315	79.24889724310772	8.902184970169275	2.0630787879882444	0.19194135944718596
4.4225	75.11177318295736	8.666704863035164	1.9596845365822868	0.17769880466859375
4.67	93.6151	9.675491607386759	2.0718397446224324	0.21028079367402358
6.015	114.14012531328318	10.683638205839955	1.7761659527580973	0.20190364880351688
5.3075	72.4591	8.512290612913583	1.603823007614429	0.1441741165614081
5.9225	41.67568295739349	6.455670604777903	1.0900245850194854	0.0747983
4.2375	50.59758771929824	7.113198135810519	1.678630828509857	0.12468799039363405
4.305	127.1698997493734	11.276963232598279	2.6195036544943737	0.3086895490818734
4.5725	79.16766290726814	8.897621193738702	1.945898566153899	0.18143478895576942
5.215	112.9712030075188	10.62879122983977	2.038119123650963	0.22854610610149356
5.5075	60.526259398496194	7.779862427992939	1.4125941766668977	0.1163032871503285
5.865	166.99426065162893	12.922625919356674	2.2033462778101747	0.30247006659529196
5.2675	87.07362781954888	9.331325083799667	1.7714902864356274	0.17449504389226747
4.1225	67.75688596491226	8.231457098528319	1.9967148813895257	0.17142575561681256
5.245	100.52629072681712	10.02628000440927	1.9115881800589645	0.2022702585234584
5.635	179.89150375939838	13.412363839360994	2.3801887913684108	0.3383029521136229
4.12	55.384060150375916	7.442046771579436	1.8063220319367563	0.14020372388618843
4.35	87.60150375939854	9.35957	2.1516247123040206	0.21054131444117632
4.3875	39.25046992481204	6.265019547041496	1.4279246830863808	0.0935649
5.085	53.51656641604007	7.315501788397025	1.4386434195471043	0.11088235272151348
5.11	58.183358395989956	7.6278016751872855	1.4927204843810733	0.11999342197648147
5.12	65.16852130325817	8.072702230558129	1.5766996544058844	0.13415078854387238
4.3275	78.75713659147871	8.874521766916724	2.0507271558444193	0.19022417917947707
4.778061224489796	64.60279111644657	8.037586149861571	1.68219	0.14199156689156006
5.46	70.47458646616543	8.394914321550008	1.5375300955219795	0.13652880705216436
5.28	82.79859649122814	9.099373412011849	1.7233661765173955	0.16555692953719284
4.585	25.531604010025077	5.052880763487803	1.1020459680453223	0.0583609
4.65	55.77694235588973	7.4684	1.6061067176783783	0.12580011921193504
4.8325	162.86661027568928	12.761920320848633	2.6408526271802657	0.3541371876657297
4.4475	75.14009398496243	8.668338594272978	1.94904	0.17681280865295115
5.94	89.00892230576439	9.434454001465289	1.5882919194386007	0.15930966462728566
4.5875	345.83192355889753	18.596556766210714	4.053745344133126	0.7901030306085058
6.0225	47.49072055137843	6.891351141204345	1.1442675203328094	0.0839089
4.5275	138.88144736842105	11.784797298571624	2.6029370068628657	0.3212975988565253
5.34	90.64100250626564	9.520556838035558	1.7828758123662094	0.17931513317970968
5.3025	75.26916666666666	8.675780464411641	1.6361679329394891	0.1498987173800068
5.0875	60.95222431077697	7.807190551714296	1.5345829094278713	0.12622975046814183
5.225	80.8315	8.99063	1.720695011845939	0.16323012046225865
4.415	60.884987468671696	7.8028832791905645	1.7673574811303656	0.14427456335057262
4.6	40.73182957393483	6.382149291103651	1.3874237589355762	0.092817
4.3	73.79949874686722	8.590663463718458	1.9978287124926648	0.1793382876403179
4.55	54.739348370927324	7.398604488072553	1.6260669204555063	0.1260411316457666
4.9025	60.32881578947364	7.767162660165785	1.5843269067140817	0.12940113873998346
4.455	76.71476190476191	8.758696358748939	1.9660373420311872	0.18022841706853315
5.3075	70.77488095238094	8.412780809719278	1.5850741045161145	0.1408229902944387
5.68	89.57152882205516	9.464223624896823	1.6662365536790182	0.16719291089902066
5.0025	85.19046992481194	9.229868359018559	1.8450511462305963	0.17926344583136086
5.315	118.1812280701754	10.871118988870252	2.0453657551966606	0.23483566035278414
5.6825	47.34004385964911	6.880410151993056	1.210806889923987	0.0883277
6.095	45.54483709273182	6.7486915096729545	1.1072504527765308	0.079575
5.55	140.24310776942337	11.842428288548906	2.1337708628016046	0.267539
5.325	112.95676691729314	10.628112105039781	1.9958895971905692	0.22405638646130513
5.72	248.37754385964905	15.759998218897394	2.7552444438631807	0.460571
4.6475	59.2413	7.696840073549307	1.656124814104208	0.1336821565873644
4.7025	186.56540726817022	13.658894804052421	2.9046028291445873	0.4163138014201733
4.3625	63.74044486215538	7.983761322970231	1.830088555408649	0.15277469848419328
4.4	144.18045112781954	12.007516442954369	2.7289810097623564	0.3427644806195786
4.9925	73.2606	8.559240342349034	1.714419698016832	0.15445233526809482
4.6075	192.13879072681712	13.861413734782507	3.008445737337495	0.43715502858063093
4.9325	138.6846553884712	11.776444938455375	2.3875205146386973	0.29575305840666116
4.085	38.052907268170415	6.168703856416712	1.510086623357824	0.0971201
5.8475	141.51302631578952	11.895924777661866	2.0343607999421747	0.25703622364500284
4.2075	184.7613471177946	13.592694623134685	3.2305869573700976	0.4584114827884602
4.7575	320.6603446115288	17.90699150085041	3.7639498688072326	0.7076779621530107
5.245	113.16288220551391	10.637804388383625	2.0281800549825784	0.22769650877870107
4.8225	84.66265037593986	9.20123	1.907979453882219	0.18445283327273715
4.6625	59.74796365914788	7.729680695808066	1.657840363712186	0.13441276156934584
5.865	62.65340852130325	7.9153906107849945	1.3495977170988906	0.11348162849377406
4.6575	51.89994360902253	7.2041615479542465	1.54679	0.11687657783999948
5.5425	36.11347744360902	6.009449013313036	1.084248807093015	0.0689806
4.4475	100.26791353383462	10.013386716482822	2.2514641296195217	0.2359412993712323
4.8425	142.58916666666664	11.941070582936298	2.4658896402553014	0.3094381656098569
4.6575	42.30094611528821	6.5039177512702455	1.3964396674761665	0.09526
4.6575	66.5666	8.158836330978163	1.751763034026444	0.14990531908938284
5.37	79.73243107769417	8.929301824761787	1.6628122578699789	0.156903
5.56	334.31719298245605	18.284342837041095	3.28855	0.6366898723380687
5.7675	99.55733709273187	9.97784	1.7300116699553463	0.18318291068540973
6.0625	137.1514724310777	11.711168704748374	1.9317391677935463	0.24082952268902671
4.6	63.3784	7.961058102745401	1.7306648049446525	0.14442267367443307
4.59	51.41543859649122	7.170455954574383	1.562190839776554	0.11740510019135675
5.015	61.478471177944904	7.840820822971591	1.5634737433642256	0.1290616148143345
5.7725	71.68996867167914	8.46699	1.466780925816123	0.13180041576335066
6.0925	81.09668546365913	9.005369812709477	1.478107478491502	0.14174484963125944
5.355	268.771	16.394233811180044	3.061481570715227	0.5303042387756794
4.7925	47.41798872180452	6.886072082239956	1.4368434183077632	0.10392256229140892
5.735	68.19025062656642	8.25774	1.4398847136090165	0.12613580771188687
4.93	61.674285714285716	7.8532977604497916	1.5929610061764283	0.1315872210191353
4.895	68.62052631578948	8.283750739597943	1.692288200122154	0.1474001748527918
4.305	51.225037593984965	7.157166869228701	1.6625242437232755	0.12434258254313947
4.525	62.69611528822053	7.918087855550766	1.7498536697349758	0.14512170820968268
4.7025	51.77843984962405	7.195723719656283	1.5301911152910757	0.11554167217300869
4.8925	75.60495614035085	8.695111048189716	1.7772327129667278	0.1624817790155474
4.59	70.48812030075186	8.395720356273895	1.8291329752230707	0.16095680698472037
4.285	33.48749373433584	5.786837973741432	1.350487275085515	0.0816492
5.785	139.57270676691718	11.814089332949754	2.04219	0.2560808397001033
5.2975	102.89623433583965	10.143778109552656	1.9148236167159332	0.20510066668670338
4.79	85.62997493734342	9.253646575126123	1.9318677609866644	0.18776201544008844
5.99	67.03248120300749	8.187336636721827	1.3668341630587357	0.11903767066837362
4.485	29.06744360902255	5.3914231524730605	1.2021010373407046	0.0678536
4.8425	70.73954260651625	8.410680270139643	1.7368467258935762	0.15351456784520123
4.397905759162303	73.20608484148902	8.556055448715197	1.9454840365530985	0.17411406542418773
5.5625	144.94345238095238	12.03924633774691	2.16436	0.2759205809793634
5.91	77.79639097744366	8.820226242985134	1.4924240681869938	0.13990347467196898
4.63	55.20611528822055	7.430081782068119	1.604769283384043	0.12502429502877516
4.8175	147.73352756892237	12.154568176982774	2.5230032541739025	0.3221812314617298
4.3125	60.60134711779449	7.784686706463818	1.8051447435278418	0.14685811927560266
6.1075	80.63753759398497	8.979840621858774	1.4703	0.1406186353330477
4.2975	272.1243045112783	16.496190606054427	3.83856	0.6616497670004348
4.9475	30.99222431077695	5.567066041531836	1.125228103391983	0.0659027
5.55	123.77694235588963	11.125508633581191	2.0045961501948093	0.23612654077115902
5.3025	160.36691102756896	12.663605767220051	2.388233053695436	0.31937106969289664
5.455	75.54684210526317	8.691768640803962	1.5933581376359234	0.1464815727354564
6.0725	119.73157268170431	10.942192316062824	1.8019254534479745	0.20991738149994885
5.6125	63.415883458646604	7.963409034995415	1.4188702066806975	0.11970911215327114
4.635	80.03185463659146	8.94605	1.9301084058448652	0.1810606727235442
4.5925	83.33478070175435	9.12879	1.9877601670205485	0.1901930381439449
4.865	98.90403508771928	9.945050783566632	2.0442036554093796	0.21369326919639273
4.255	119.73932330827051	10.942546472748951	2.5716912979433495	0.293915
5.4275	78.37067042606523	8.852721074678973	1.6310863334277241	0.15268235859849816
5.09	55.5708	7.454584298783481	1.464554872059623	0.1150315852277159
4.225	43.16729323308269	6.57018	1.5550726937020711	0.10667826493759613
4.6525	85.24986842105262	9.233085530907456	1.9845428330805923	0.19217550242620426
4.8875	40.53117167919801	6.366409638029744	1.3025902072695128	0.0871896
5.2725	190.07342731829578	13.786711983583896	2.6148339466256796	0.38056490994722997
4.3675	50.82450501253133	7.129130733303418	1.6323138484953448	0.12168435232483667
5.2825	97.6518	9.881893710634147	1.8706850375076474	0.19516890444452423
5.2075	71.58841478696748	8.460993723373601	1.624770758209045	0.14502386989611726
5.92	103.58255639097744	10.177551591172477	1.719181012022378	0.18598058508101475
4.155	72.7228	8.527765355290166	2.052410434486201	0.1826122864838798
6.0675	46.3338	6.806891962965822	1.1218610569370948	0.0812965
5.0375	129.60009398496229	11.384203704474121	2.259891554238039	0.2709181603629481
6.0875	102.59132205513785	10.1287	1.6638583057709404	0.17945197828292214
5.23	361.41563909774436	19.01093472446172	3.6349779587880913	0.7291793679368735
5.64	55.198395989974955	7.429562301372467	1.3172982803851894	0.10371926286151528
5.37	89.6472	9.468221482681571	1.7631697360673315	0.17641426157293358
4.4975	140.56640977443598	11.85607058744321	2.636146878808941	0.3272620452242287
5.0475	51.29347744360903	7.161946484274302	1.4189096551311147	0.10702356458301938
4.48	102.95197994987466	10.146525511221792	2.26485	0.24058158152620113
5.06	77.36481203007516	8.79573	1.7382859523317038	0.16104369647664962
6.065	73.95566416040101	8.59975	1.4179304060358995	0.12981150848491252
5.2025	316.7784398496237	17.79827069829043	3.4210996056300687	0.6423128971419984
4.6725	331.8799436090225	18.217572385173128	3.8988918962382293	0.7450981651851234
5.4325	40.66209899749372	6.37668	1.1738028555313613	0.0791495
5.13	54.113383458646666	7.356179950126741	1.4339532066523861	0.11118812931586625
5.4425	69.06936716791981	8.310798226880484	1.5270185074654083	0.13421191025838458
4.5325	301.7783897243109	17.371769907649334	3.8327126106231297	0.6974206048539134
4.3625	64.89332706766916	8.055639457403066	1.846564918602422	0.1555379554981043
5.5075	99.0024	9.949997481139716	1.8066268690221907	0.1902366092137485
4.22	94.79358395989978	9.736199667216145	2.307156319245532	0.23452635819225284
4.4825	50.26034461152877	7.08945	1.5815846189558573	0.1173875981653497
5.4875	114.19031954887217	10.685987064790607	1.947332494722662	0.2201737320402358
4.9325	70.51924185463658	8.39757	1.7024984428724863	0.15038636680177067
5.775	87.50313283208021	9.354310922354474	1.6197940991089996	0.16080719165041807
5.4375	150.77803884711778	12.279170934844004	2.2582383328448743	0.2932377475280303
4.255	30.035062656641607	5.48043	1.2879965707083407	0.0737247
4.7975	62.888715538847116	7.930240572570741	1.6529943871955688	0.13769221559906522
5.65	246.51879699248116	15.700917074887096	2.7789233760862113	0.4624445732421293
4.595	169.6450877192983	13.024787434706882	2.834556569033054	0.38697653983866226
[truncated: 37,691 more rows]

## Sheet: Fig3empirical
UTM10	richness	X_coord	Y_coord	fid	mu	range	sigma	CV	delta	n
CH13	88	315000	4735000	5.tif	1467.5103557814487	1792	177877.52228934545	0.28739510119853706	121.21040344865283	15740
CH23	80	325000	4735000	6.tif	1939.1128960568924	1834	108755.03957777565	0.17006760695934806	56.084944718239264	15749
CH33	61	335000	4735000	7.tif	2152.7518407960197	1247	61391.166023379184	0.11509566640079445	28.517530381336787	15075
CH22	82	325000	4725000	13.tif	1980.96	1873	163622.02512018025	0.20419499424444418	82.59732321844365	15625
CH32	77	335000	4725000	14.tif	2133.4006984126986	1407	67058.28930042019	0.12138186390949604	31.432580551001585	15750
CH42	98	345000	4725000	15.tif	1704.78	1686	155356.68175519095	0.23120450518064745	91.12997700152577	15625
CH52	81	355000	4725000	16.tif	2013.96	1786	139879.60704086022	0.18570650653585694	69.45512896130715	15625
CH21	92	325000	4715000	20.tif	2204.92	1808	152760.72235033693	0.17726114771644455	69.28183925673429	15625
CH31	60	335000	4715000	21.tif	2422.830158730159	1272	53116.07712709399	0.095124	21.923153356706155	15750
CH41	97	345000	4715000	22.tif	1603.24	1898	153460.3718331838	0.24434324026693083	95.7191	15625
CH51	84	355000	4715000	23.tif	1486.8	1430	109515.31984423554	0.22257982752211178	73.65856257565764	15625
CH61	80	365000	4715000	24.tif	1902.9418321588726	1894	163052.1274382472	0.21219625827069616	85.6842	15610
CH20	81	325000	4705000	27.tif	2093.86	1764	134265.78070126372	0.1749988612866747	64.12359957588573	15625
CH30	76	335000	4705000	28.tif	2119.1946031746033	1714	122682.66712434248	0.16528017545054344	57.89117570446856	15750
CH40	98	345000	4705000	29.tif	1538.27	2042	150440.93806155043	0.2521451728879876	97.7988	15625
CH50	88	355000	4705000	30.tif	1400.14	1429	107848.83590211572	0.2345501966627818	77.02709732838241	15625
CH60	80	365000	4705000	31.tif	1957.17	1602	81063.14110945624	0.1454735155925144	41.418622253004436	15625
CG29	84	325000	4695000	41.tif	1369.7456507936508	1454	55971.04661102796	0.1727196637404109	40.86236490592068	15750
CG39	82	335000	4695000	42.tif	1438.0306752330562	1700	137020.05493298653	0.25740911318395965	95.28312385323784	15876
CG49	91	345000	4695000	43.tif	1202.9754285714287	1436	112185.51498449789	0.2784271847964329	93.25669695325509	15750
CG59	74	355000	4695000	44.tif	1792.9581587301586	1307	56940.476565280536	0.13308845824808366	31.757839014831195	15750
CG69	93	365000	4695000	45.tif	1298.2086984126984	1363	98211.23836486871	0.2413993402768884	75.6513	15750
CG79	99	375000	4695000	46.tif	1190.593754270876	1514	124869.83953182127	0.2968008749271766	104.88030790006287	14634
CG89	88	385000	4695000	47.tif	1620.5212841091493	1875	200240.04152397058	0.2761345339875904	123.56520305381162	15575
CG99	102	395000	4695000	48.tif	1520.644126984127	1655	147127.92420672716	0.2522434889901196	96.75368588607512	15750
DG09	109	405000	4695000	49.tif	1243.9116825396825	1047	34676.21919807053	0.14970155900856716	27.87675337791862	15750
DG99	97	495000	4695000	57.tif	261.2412446460066	826	29559.723340661792	0.6581250754072455	113.15105844299786	15876
CG28	96	325000	4685000	61.tif	1202.08	1175	55528.35213763441	0.19603072083016232	46.19357024455684	15625
CG38	99	335000	4685000	62.tif	920.5098412698412	962	41956.36865671491	0.22252074763096485	45.57948951293796	15750
CG48	97	345000	4685000	63.tif	1378.45	1383	106016.23233698311	0.23620751925433292	76.90948468833068	15625
CG58	87	355000	4685000	64.tif	1493.51	1159	39649.361012186375	0.13332443506416156	26.54775789770453	15625
CG68	88	365000	4685000	65.tif	930.722	991	50461.984359471586	0.241358	54.218084892391445	15625
CG78	95	375000	4685000	66.tif	1197.3910476190476	1475	86531.90618691435	0.24567000156385108	72.26703954316238	15750
CG88	88	385000	4685000	67.tif	1646.39	1825	177350.16600698003	0.2557890475319589	107.72034717084398	15625
CG98	91	395000	4685000	68.tif	1631.27	1612	137329.34953845778	0.227172	84.18541593516682	15625
DG08	107	405000	4685000	69.tif	1567.47	1649	111522.31686744904	0.21304997621420538	71.14794844422131	15625
DG18	80	415000	4685000	70.tif	1723.483143902909	1371	80100.70272445893	0.16421435651262362	46.476058096551554	15573
DG28	76	425000	4685000	71.tif	1583.6694833877473	1470	85247.89734588547	0.18436449569994431	53.82934901512735	15621
DG38	86	435000	4685000	72.tif	1517.1	1448	102182.88493640552	0.21070508129975543	67.35410801290446	15625
DG48	74	445000	4685000	73.tif	1284.25	1086	50775.141955940606	0.17545955410993466	39.536898201690306	15625
DG58	75	455000	4685000	74.tif	913.9151124520022	1079	53159.57148112291	0.25228119347858347	58.166858996890475	14584
DG78	62	475000	4685000	76.tif	581.1452088620618	977	39273.53049751948	0.34100858315649724	67.57954793161046	14579
DG88	70	485000	4685000	77.tif	253.107	518	8928.494596620583	0.3733238352058628	35.27563488129499	15625
DG98	77	495000	4685000	78.tif	78.66622222222222	270	3007.3923633387653	0.6971187304664399	38.22977992820424	15750
EG08	88	505000	4685000	79.tif	43.72954248366013	314	1766.8623339301514	0.9612280212587748	40.40431784966313	15300
CG27	83	325000	4675000	84.tif	787.5	1089	54052.48388679571	0.2952276544457673	68.63803851856721	15625
CG37	94	335000	4675000	85.tif	818.5664126984127	1051	57526.72182565988	0.2930089542290902	70.27740319325153	15750
CG47	94	345000	4675000	86.tif	1440.9	1221	62474.62187055813	0.17346780895954858	43.358146768911304	15625
CG57	104	355000	4675000	87.tif	1118.26	1313	76816.99316335484	0.24784720998713153	68.69303205992527	15625
CG67	104	365000	4675000	88.tif	978.658	1140	82084.32664678342	0.2927516086017091	83.87439683793455	15625
CG77	93	375000	4675000	89.tif	1501.490476190476	1518	147029.1194406901	0.2553754213928166	97.92211257558337	15750
CG87	89	385000	4675000	90.tif	1609.61	1315	67277.9	0.1611440860379994	41.79753412055537	15625
CG97	84	395000	4675000	91.tif	1547.44	1554	96705.57263486329	0.20096141779799875	62.49401632294575	15625
DG07	81	405000	4675000	92.tif	1096.17	1295	48401.09591397849	0.20070114214031154	44.15475115710059	15625
DG17	84	415000	4675000	93.tif	1199.6610793650793	1011	46037.63710976258	0.178854	38.375536142364474	15750
DG27	73	425000	4675000	94.tif	1091.94	855	21082.193204710704	0.13297180517006565	19.3071	15625
DG37	83	435000	4675000	95.tif	951.476	1176	40292.961048208905	0.2109680320031254	42.34783805612877	15625
DG47	70	445000	4675000	96.tif	953.529	869	20481.118198734253	0.150087	21.47927271765304	15625
DG57	80	455000	4675000	97.tif	556.1789206349206	736	20547.562499311116	0.2577303895167518	36.944159041220956	15750
DG67	81	465000	4675000	98.tif	395.85	782	15233.56201755658	0.31179558428944537	38.48315702271818	15625
DG77	82	475000	4675000	99.tif	380.617	988	47801.42611838198	0.5744241043251651	125.58942803546893	15625
DG87	77	485000	4675000	100.tif	175.525	330	3865.237761663083	0.3542012545424721	22.02105907374015	15625
DG97	76	495000	4675000	101.tif	73.34298412698412	178	1339.886164184776	0.49908598565201584	18.268770764289222	15750
CG16	86	315000	4665000	106.tif	831.5738902056243	628	17474.54359498064	0.15896520553060936	21.013819458256066	15611
CG26	90	325000	4665000	107.tif	582.295	680	26665.72700237993	0.2804358476793322	45.794175304542335	15625
CG36	81	335000	4665000	108.tif	643.5260317460318	698	15124.39449025234	0.1911053646998234	23.502381790549226	15750
CG46	97	345000	4665000	109.tif	1012.99	998	36048.59643585868	0.18743035185749346	35.58640364165561	15625
CG56	101	355000	4665000	110.tif	1027.83	1157	63045.413046594986	0.24429053504088363	61.33853340969668	15625
CG66	96	365000	4665000	111.tif	970.185	1323	72927.01451839837	0.2783490274540118	75.16816105782621	15625
CG76	97	375000	4665000	112.tif	1353.58	1627	162389.34588659598	0.29771009003219123	119.96990647539863	15750
CG86	91	385000	4665000	113.tif	1148.84	1457	69586.33067504763	0.2296154791021823	60.570774951697885	15625
CG96	83	395000	4665000	114.tif	1327.27	1491	87089.62197331694	0.2223437920282847	65.61576717076241	15625
DG06	97	405000	4665000	115.tif	1006.57	1436	108785.91782781771	0.3276743506037396	108.07588176440895	15625
DG16	84	415000	4665000	116.tif	910.8095238095239	1010	23839.079723882693	0.16951853085772953	26.1735	15750
DG26	66	425000	4665000	117.tif	909.805	684	14326.743662320532	0.13156044631644256	15.74704553708119	15625
DG36	84	435000	4665000	118.tif	803.385	860	19546.886894762927	0.1740263034426021	24.330649097281672	15625
DG46	76	445000	4665000	119.tif	1124.19	908	33025.396340055304	0.16165311311172076	29.377043870560435	15625
DG56	82	455000	4665000	120.tif	619.2647619047619	904	28906.494884936004	0.27454993726214655	46.678733658321086	15750
DG66	83	465000	4665000	121.tif	582.689	754	21655.61629466871	0.25255084041239484	37.16499613204784	15625
DG76	81	475000	4665000	122.tif	298.713	511	8956.669586891961	0.31682483056481775	29.984201512019972	15625
DG86	79	485000	4665000	123.tif	159.059	217	1858.4460412247824	0.2710299174054449	11.684017824103396	15625
DG96	75	495000	4665000	124.tif	88.95504761904762	162	1160.302506426712	0.382926	13.04369496147918	15750
EG06	77	505000	4665000	125.tif	32.61307348761673	168	1517.4197438047095	1.1944311918736665	46.52795892974876	14778
CG15	74	315000	4655000	128.tif	945.156	1275	100594.05479427165	0.33557	106.43119424139107	15750
CG25	90	325000	4655000	129.tif	717.804	1329	82574.1	0.40032806506597823	115.03710638816237	15750
CG35	87	335000	4655000	130.tif	960.1707608969514	1138	52133.168256202094	0.23779821083207173	54.295725697272296	15876
CG45	92	345000	4655000	131.tif	772.0824126984127	773	35167.44536340831	0.24288838709671215	45.54882326680489	15750
CG55	89	355000	4655000	132.tif	623.9036825396826	698	22972.982213881052	0.24293558756837685	36.82136018233854	15750
CG65	83	365000	4655000	133.tif	647.848	581	9728.907620293356	0.15225056656518257	15.017268896860616	15750
CG75	91	375000	4655000	134.tif	796.7977450239355	655	12234.034617906887	0.13881511467248897	15.354002561264004	15876
CG85	91	385000	4655000	135.tif	799.7380952380952	799	30303.669988117163	0.2176706278443606	37.89199260177204	15750
CG95	96	395000	4655000	136.tif	880.724	837	36299.79055400243	0.21632768522059503	41.215840702067084	15750
DG05	84	405000	4655000	137.tif	593.5914920634921	674	7738.399241852594	0.14819648349209089	13.036573713264872	15750
DG15	82	415000	4655000	138.tif	678.6547619047619	525	9615.164897637793	0.14448723080112114	14.167976764284642	15876
DG25	90	425000	4655000	139.tif	725.4490158730159	499	7195.669347878979	0.11693074142442772	9.918918063758907	15750
DG35	90	435000	4655000	140.tif	663.5559365079365	552	17777.37076766376	0.2009352937724416	26.79106581612375	15750
DG45	83	445000	4655000	141.tif	657.2085714285714	766	16700.80626343623	0.1966371178658428	25.41172922795842	15750
DG55	86	455000	4655000	142.tif	900.6514865205341	962	33077.089050388546	0.2019328017829972	36.725736364655866	15876
DG65	76	465000	4655000	143.tif	480.0070476190476	955	32119.65688092668	0.3733686373364334	66.91496935357102	15750
DG75	78	475000	4655000	144.tif	400.63987301587304	857	30078.58399642809	0.4328869803820623	75.0764	15750
DG85	75	485000	4655000	145.tif	142.78184126984127	398	4513.682164366194	0.4705356238540039	31.612438418102858	15750
DG95	67	495000	4655000	146.tif	80.34555303602923	261	1878.4201761287775	0.5394292944716615	23.37926749083973	15876
EG05	73	505000	4655000	147.tif	24.59508540224776	282	664.6111798076031	1.048179076931433	27.022113114795847	15749
CG04	73	305000	4645000	150.tif	664.6959349593496	657	25297.284596252965	0.23928414905682352	38.058431330409825	14760
CG14	72	315000	4645000	151.tif	661.512	616	13540.615077824885	0.175906	20.469188416531864	15625
CG24	84	325000	4645000	152.tif	636.421	1128	45632.728786261134	0.33565549966803787	71.70211848574083	15625
CG34	88	335000	4645000	153.tif	570.8490793650793	1025	50221.43401242306	0.3925755516821649	87.97672769881893	15750
CG44	82	345000	4645000	154.tif	465.763	419	7470.511571104967	0.18557090260379414	16.03928674072203	15625
CG54	83	355000	4645000	155.tif	520.845	414	7099.051120598054	0.16176776275713414	13.629883100562028	15625
CG64	75	365000	4645000	156.tif	661.871	403	5935.797944069635	0.11640362667458375	8.968216128320545	15625
CG74	88	375000	4645000	157.tif	780.6379682539682	357	4618.878258618588	0.08706	5.916799395434874	15750
CG84	90	385000	4645000	158.tif	594.45	392	6097.405604358423	0.13135821041007925	10.257222253299654	15625
CG94	87	395000	4645000	159.tif	590.645	441	6846.603688454686	0.14009117777965832	11.591733325369646	15625
DG04	81	405000	4645000	160.tif	507.374	416	6067.2263828612395	0.15352061924359778	11.958089881583495	15625
DG14	84	415000	4645000	161.tif	570.9227301587301	397	5704.312461908894	0.13228917844716898	9.99139	15750
DG24	84	425000	4645000	162.tif	625.536	511	8971.688162810036	0.1514205040232898	14.342398082577313	15625
DG34	88	435000	4645000	163.tif	594.696	458	13321.179105843317	0.1940781290202274	22.399995472378457	15625
DG44	89	445000	4645000	164.tif	559.355	470	10029.402461632362	0.17903995050149965	17.93029680730662	15625
DG54	66	455000	4645000	165.tif	663.7339682539682	868	38020.047325352985	0.29377327324927965	57.282057486630194	15750
DG64	69	465000	4645000	166.tif	511.513	1025	50237.850464122894	0.438186	98.21424026056792	15625
DG74	77	475000	4645000	167.tif	197.63	390	3243.091806353303	0.2881554621711943	16.40992052840909	15625
DG84	78	485000	4645000	168.tif	132.595	318	3153.053920221198	0.42348466302946663	23.77953650155407	15625
DG94	65	495000	4645000	169.tif	217.2480634920635	430	8428.441794141629	0.4225885561908712	38.796395505958266	15750
EG04	65	505000	4645000	170.tif	84.223	298	3369.391174193548	0.6891992622677163	40.00557536504914	15625
CG03	90	305000	4635000	173.tif	453.82840701020143	652	13766.707850369155	0.2585373966628977	30.334610257351518	15292
CG13	97	315000	4635000	174.tif	418.787	540	15401.53256947875	0.2963387902949415	36.77650657847787	15625
CG23	93	325000	4635000	175.tif	358.321	551	11329.317581222733	0.2970497009825759	31.61775246547014	15625
CG33	81	335000	4635000	176.tif	396.89390476190476	487	4090.02	0.16113433587779777	10.305062171062154	15750
CG43	84	345000	4635000	177.tif	438.117	296	1790.2861670209934	0.0965765	4.086322251385059	15625
CG53	86	355000	4635000	178.tif	453.051	262	2056.9300277562725	0.10010664429261856	4.540175727942004	15625
CG63	85	365000	4635000	179.tif	551.575	422	8778.95	0.16986988913505957	15.916140513031593	15625
CG73	81	375000	4635000	180.tif	695.8820317460318	460	7343.267306812124	0.12314280614806557	10.552460003008258	15750
CG83	80	385000	4635000	181.tif	631.486	508	6986.439277894521	0.1323622297562933	11.063486722887415	15625
CG93	78	395000	4635000	182.tif	459.686	506	8201.477012940091	0.19700834501074482	17.84147101231768	15625
DG03	78	405000	4635000	183.tif	424.847	356	5047.51	0.1672266874323391	11.880760158339031	15625
DG13	81	415000	4635000	184.tif	450.2052063492063	400	4817.5846576340955	0.15417152365663014	10.700863938693074	15750
DG23	77	425000	4635000	185.tif	757.465	666	18585.496859010753	0.17998015187892477	24.536448523871208	15625
DG33	88	435000	4635000	186.tif	674.943	571	19953.659168516126	0.20928799446277097	29.56348247811792	15625
DG43	86	445000	4635000	187.tif	743.986	968	20866.60669924834	0.19416054147247305	28.04703068733956	15625
DG53	67	455000	4635000	188.tif	798.0987301587302	855	30928.594671065017	0.220355	38.75284285305625	15750
DG63	80	465000	4635000	189.tif	539.379	857	33362.509154531486	0.33863778580991594	61.85356971064846	15625
DG73	79	475000	4635000	190.tif	157.502	404	3353.903875776754	0.3676951939293515	21.294294645299985	15625
DG83	65	485000	4635000	191.tif	118.222	151	259.19773312852027	0.13618115191976962	2.1924646658942244	15625
DG93	63	495000	4635000	192.tif	212.83549206349207	483	8524.688726899265	0.4338056590759787	40.052947204671206	15750
EG03	63	505000	4635000	193.tif	167.81685686786744	478	9626.433970896942	0.5846515904490815	57.36273548774916	14546
BG92	68	295000	4625000	197.tif	323.3742838956079	155	1362.6831250043813	0.1141542168431021	4.213950189818695	15710
CG02	72	305000	4625000	198.tif	246.365	119	552.6422854848952	0.0954207	2.243181629081252	15625
CG12	82	315000	4625000	199.tif	232.941	133	718.552	0.11507584098087867	3.0847033152890635	15625
CG22	74	325000	4625000	200.tif	262.687	161	1173.5820447885303	0.13041234860381337	4.467611955091202	15625
CG32	74	335000	4625000	201.tif	312.14425396825396	217	1719.9743637681202	0.13286348573150852	5.510190695174696	15750
CG42	76	345000	4625000	202.tif	367.512	175	925.7200351295444	0.0827881	2.5188807621818143	15625
CG52	76	355000	4625000	203.tif	464.842	191	1529.6748363502306	0.0841385	3.2907447331690913	15625
CG62	72	365000	4625000	204.tif	577.654	315	4950.88	0.12180737797064513	8.570670399827847	15625
CG72	85	375000	4625000	205.tif	627.1507936507936	361	4404.172002354395	0.10581814880720992	7.0225088558314095	15750
CG82	83	385000	4625000	206.tif	670.88	550	13783.132488479263	0.17499640233242056	20.544855247554352	15625
CG92	74	395000	4625000	207.tif	429.003	614	14834.299210101382	0.2839050907337022	34.578543584713934	15625
DG02	88	405000	4625000	208.tif	302.106	294	2993.3998746543775	0.18110176059246796	9.908434445625412	15625
DG12	82	415000	4625000	209.tif	441.4873015873016	459	11340.10902027541	0.2412072727680899	25.68614992889658	15750
DG22	88	425000	4625000	210.tif	695.513	423	4547.253824475167	0.0969549	6.537988762469028	15625
DG32	83	435000	4625000	211.tif	691.985	674	20143.05226288172	0.2051000961299068	29.109081610585946	15625
DG42	92	445000	4625000	212.tif	944.398	1304	62831.001480159764	0.26541900289024584	66.53022686354662	15625
DG52	88	455000	4625000	213.tif	829.8542222222222	1517	110673.7129528365	0.40088557751219817	133.36524655676186	15750
DG62	79	465000	4625000	214.tif	257.059	643	16679.56416260522	0.5024113173508273	64.8861	15625
DG72	74	475000	4625000	215.tif	109.053	273	2106.9962654214028	0.4209161329879767	19.32090453887643	15625
DG82	71	485000	4625000	216.tif	173.555	347	4787	0.3986521392482625	27.582014879930405	15625
DG92	68	495000	4625000	217.tif	195.9008322260298	500	10370.045697307074	0.5198212797809648	52.93517939394023	14299
BG81	61	285000	4615000	220.tif	253.454	153	921.7564305335382	0.11978702756410274	3.6367870871240275	15625
BG91	68	295000	4615000	221.tif	265.15561904761904	199	2830.113504204349	0.20063241091225734	10.673405731960338	15750
CG01	69	305000	4615000	222.tif	187.813	120	479.9174067219662	0.11664271497284734	2.5552939741355387	15625
CG11	68	315000	4615000	223.tif	196.384	76	125.78670863696875	0.0571099	0.6405144544505608	15625
CG21	56	325000	4615000	224.tif	235.56	85	275.8957473671275	0.0705132	1.17123	15625
CG31	57	335000	4615000	225.tif	286.896	112	408.81280676324127	0.0704753	1.424949333296386	15750
CG41	76	345000	4615000	226.tif	376.047	219	1825.295622177163	0.11361213657489366	4.853905683653348	15625
CG51	78	355000	4615000	227.tif	508.211	247	2003.055454115719	0.0880649	3.9413878956353607	15625
CG61	80	365000	4615000	228.tif	644.177	275	3671.233765464414	0.0940591	5.699106967007277	15625
CG71	75	375000	4615000	229.tif	639.7013333333333	382	4996.312468855165	0.11049625011440592	7.810383078022607	15750
CG81	78	385000	4615000	230.tif	651.82	434	6526.766923150026	0.12394289820299896	10.013149471664272	15625
CG91	76	395000	4615000	231.tif	453.206	645	13557.14924695955	0.25691444454221385	29.9139	15625
DG01	81	405000	4615000	232.tif	292.631	441	6108.906745577062	0.2670925269299607	20.8758	15625
DG11	85	415000	4615000	233.tif	619.2077460317461	789	20869.127833829712	0.2333005534822246	33.70295020947586	15750
DG21	77	425000	4615000	234.tif	590.915	733	18183.122438488484	0.22819649843148407	30.771113181360025	15625
DG31	86	435000	4615000	235.tif	411.484	792	28668.659907367128	0.4114816185566773	69.67133556109712	15625
DG41	78	445000	4615000	236.tif	401.334	855	37152.355549558626	0.4802720849798475	92.57218655195803	15625
DG51	77	455000	4615000	237.tif	248.16273015873017	549	4527.923799771615	0.27115211504743125	18.24578492054572	15750
DG61	76	465000	4615000	238.tif	294.048	701	22927.671506334867	0.5149456187606684	77.97247913735244	15625
DG71	79	475000	4615000	239.tif	98.7783	495	6152.32	0.7940681682995749	62.28409793223083	15567
BG90	73	295000	4605000	244.tif	150.69520030234315	113	475.8966975913725	0.1447627836054186	3.158008328311521	15876
CG00	81	305000	4605000	245.tif	185.46412698412698	148	683.7210763696763	0.1409871606274082	3.6865408286109846	15750
CG10	53	315000	4605000	246.tif	233.20209523809524	100	325.2946682873289	0.0773403	1.3949045695974933	15750
CG20	60	325000	4605000	247.tif	281.6974603174603	149	602.2023873523843	0.0871141	2.137762927197602	15750
CG30	79	335000	4605000	248.tif	349.171	250	1939.6600109272056	0.12613174043573558	5.555040051556472	15876
CG40	73	345000	4605000	249.tif	479.9513650793651	367	5974.74	0.16105052547556192	12.448628985704882	15750
CG50	88	355000	4605000	250.tif	654.8419682539683	372	5301.265963488738	0.11118681540942743	8.09549	15750
CG60	73	365000	4605000	251.tif	705.1332063492064	309	3269.0872139868807	0.0810853	4.636127166542651	15750
CG70	77	375000	4605000	252.tif	538.7106324011086	466	8601.291127259885	0.17215763047404603	15.966440255546337	15876
CG80	83	385000	4605000	253.tif	403.18285714285713	402	5783.231530346598	0.18861804173562305	14.343942029999218	15750
CG90	81	395000	4605000	254.tif	516.887	827	12546.048776789055	0.21669933049015871	24.272306936468997	15750
DG00	92	405000	4605000	255.tif	367.51498412698413	1130	40674.30020723512	0.5487632180976573	110.67385539083571	15750
DG10	86	415000	4605000	256.tif	443.4004787100025	814	21362.149401975545	0.32962968572349327	48.17800256807355	15876
DG20	79	425000	4605000	257.tif	281.9364444444444	554	9482.170384207815	0.34538435314938026	33.63229753036159	15750
DG30	69	435000	4605000	258.tif	150.99022222222223	219	2095.8038284476615	0.303198	13.880394356683107	15750
DG40	74	445000	4605000	259.tif	201.8720634920635	449	4985.267585747445	0.3497582882304339	24.695183174483372	15750
DG50	78	455000	4605000	260.tif	278.8712355212355	649	17190.512474565803	0.47015460163907385	61.64318970522429	15540
BF99	84	295000	4595000	265.tif	192.33555555555554	206	1604.5060377731215	0.208263	8.342222701042214	15750
CF09	82	305000	4595000	266.tif	275.906	237	1854.8836493435742	0.1560981009741839	6.722889237528168	15625
CF19	83	315000	4595000	267.tif	362.515	324	5048.111792114695	0.19599196224419577	13.925241733628535	15625
CF29	65	325000	4595000	268.tif	399.26	390	6669.106605738863	0.20454007473410935	16.70368302718852	15625
CF39	69	335000	4595000	269.tif	512.1015873015873	365	4985.418595486536	0.13787791033650318	9.73521	15750
CF49	69	345000	4595000	270.tif	629.764	389	6269.005702586789	0.12572500340015041	9.954535242412527	15625
CF59	73	355000	4595000	271.tif	674.682	434	10135.856459395802	0.14922134413207486	15.023155877640713	15625
CF69	89	365000	4595000	272.tif	688.259	430	3865.2521652841783	0.0903311	5.6159858994978435	15625
CF79	84	375000	4595000	273.tif	653.6806349206349	453	7823.876156813181	0.13531482007286488	11.969	15750
CF89	80	385000	4595000	274.tif	484.711	492	9682.199263762415	0.20300395451970973	19.975217013129384	15625
CF99	85	395000	4595000	275.tif	295.725	452	4319.562310480287	0.22224516052313356	14.60670251577889	15625
DF09	78	405000	4595000	276.tif	173.61	314	4008.5216424126984	0.3646839237084575	23.089192001027186	15625
DF19	74	415000	4595000	277.tif	172.93409523809524	364	5896.913301851365	0.4440498679614214	34.099194226173324	15750
DF29	72	425000	4595000	278.tif	154.338	257	2266.7103035330265	0.30847883095423606	14.686671321817908	15625
DF39	87	435000	4595000	279.tif	135.76955711255383	471	8959.721834806407	0.6971799069184117	65.99212684607006	15557
BF88	83	285000	4585000	283.tif	265.2972297037322	380	3685.6646790433674	0.22883644658045943	13.8926	15594
BF98	61	295000	4585000	284.tif	333.5789206349206	317	4081.831443371058	0.1915265273348462	12.23647895856808	15750
CF08	72	305000	4585000	285.tif	436.832	348	4704.476063344598	0.1570148775471394	10.769522214141976	15625
CF18	72	315000	4585000	286.tif	512.747	347	4486.538203895545	0.1306329598511275	8.75001	15625
CF28	74	325000	4585000	287.tif	588.034	602	7218.729008090118	0.14448673948005542	12.276041844814188	15625
CF38	76	335000	4585000	288.tif	580.1494603174604	594	7461.003630097953	0.14888766984139717	12.860485341165807	15750
CF48	76	345000	4585000	289.tif	445.103	728	15391.637127930364	0.27872868133298895	34.57992668076237	15625
CF58	74	355000	4585000	290.tif	532.063	534	13449.860184766001	0.21796945416365346	25.278687524053534	15625
CF68	94	365000	4585000	291.tif	598.111	678	21374.594364157707	0.2444370997068418	35.73683302043331	15625
CF78	84	375000	4585000	292.tif	655.3483174603175	598	11938.306249946834	0.16672440223824966	18.21673441722038	15750
CF88	82	385000	4585000	293.tif	377.169	584	14151.850354941116	0.315407	37.5212	15625
CF98	66	395000	4585000	294.tif	229.565	296	1928.7938363379417	0.1913100785538007	8.40196	15625
DF08	82	405000	4585000	295.tif	339.577	570	17830.898421300564	0.39323121724292914	52.50910314524153	15625
DF18	81	415000	4585000	296.tif	148.6151746031746	470	9737.061437124252	0.6639735803832901	65.51862192487211	15750
DF28	94	425000	4585000	297.tif	188.332	499	10954.936768639018	0.5557523857107833	58.16828684628885	15625
BF87	72	285000	4575000	300.tif	311.31373831164586	455	10593.212835703684	0.33060967789745654	34.02745054925642	15293
BF97	72	295000	4575000	301.tif	246.52666666666667	427	7035.524941266111	0.340239	28.538595992047284	15750
CF07	79	305000	4575000	302.tif	377.422	462	8074.079315571941	0.23807800551527417	21.392708886309222	15625
CF17	84	315000	4575000	303.tif	670.14	783	27363.31692332207	0.24684185883074436	40.83223746782832	15625
CF27	87	325000	4575000	304.tif	787.542	660	18993.020300075783	0.17499413562770738	24.11684605402014	15625
CF37	91	335000	4575000	305.tif	901.26	609	14369.581711790217	0.13300626224256085	15.943884962198304	15750
CF47	91	345000	4575000	306.tif	548.464	905	49337.15069769995	0.4049846390787194	89.95505702805363	15625
CF57	93	355000	4575000	307.tif	305.458	625	8953.22	0.3097686120006705	29.310756573206035	15625
CF67	84	365000	4575000	308.tif	357.668	577	8353.938007635434	0.2555442085900095	23.356709921007084	15625
CF77	89	375000	4575000	309.tif	391.2346031746032	716	25505.28770977648	0.40820456200487887	65.19179924990884	15750
CF87	84	385000	4575000	310.tif	218.839	426	4786.384889110086	0.3161395868599914	21.871707577042933	15625
CF97	82	395000	4575000	311.tif	222.698	387	3123.6240516129033	0.2509650347250668	14.026283009795975	15625
DF07	86	405000	4575000	312.tif	353.894	557	10089.668365894522	0.28383427209884754	28.510397990360946	15625
DF17	96	415000	4575000	313.tif	163.63820024217705	562	21257.23907347194	0.8909815975623993	129.90389189084334	15691
BF86	78	285000	4565000	317.tif	280.94424643584523	518	18213.397947926787	0.4803694124650138	64.8292	15712
BF96	80	295000	4565000	318.tif	133.10525321239606	541	8706.377015551627	0.7010089114335957	65.40971753878759	15876
CF06	75	305000	4565000	319.tif	314.21422222222225	529	9043.74	0.30265524715572656	28.782085168207406	15750
CF16	74	315000	4565000	320.tif	381.6474285714286	710	17212.08795294032	0.3437592852951575	45.09944693553446	15750
CF26	71	325000	4565000	321.tif	552.5140317460317	699	17347.68876747629	0.2383842174941453	31.39773430306349	15750
CF36	78	335000	4565000	322.tif	523.3051776266062	870	55939.948372560575	0.45196624298997096	106.89737224896213	15876
CF46	80	345000	4565000	323.tif	265.7728888888889	830	22264.497341009304	0.5614302000850442	83.7726	15750
CF56	74	355000	4565000	324.tif	155.24539682539682	209	2448.826245556533	0.3187573838849999	15.773905672132148	15750
CF66	81	365000	4565000	325.tif	197.76584126984127	334	4572.386972036522	0.34191661735284656	23.120205909562188	15750
CF76	75	375000	4565000	326.tif	132.8287597439635	399	6846.517512284712	0.6229350164332821	51.54393917011528	15779
CF86	88	385000	4565000	327.tif	110.63223965763196	324	4284.261775281743	0.5916383199106547	38.725255753115306	14020
BF75	63	275000	4555000	333.tif	365.4368855682265	224	1559.9398125976406	0.10807905534933404	4.268698301136332	15258
BF85	60	285000	4555000	334.tif	424.428	308	3530.136925370199	0.13998829229443316	8.317398143415277	15625
BF95	77	295000	4555000	335.tif	242.2457777777778	526	8300.81	0.376101	34.26606754740407	15750
CF05	84	305000	4555000	336.tif	118.196	326	3486.4218888929854	0.4995579756389571	29.49686542688716	15625
CF15	85	315000	4555000	337.tif	337.504	752	19161.5	0.4101432980220882	56.77406599620344	15625
CF25	73	325000	4555000	338.tif	404.862	845	28320.24307363031	0.41566301775749326	69.95034722350464	15625
CF35	53	335000	4555000	339.tif	136.00139682539682	478	4892.063748128125	0.5142836113987204	35.970687524693005	15750
CF45	60	345000	4555000	340.tif	65.10900753357353	192	1419.115606096969	0.578586	21.795995052838126	15265
BF74	70	275000	4545000	345.tif	421.80946071286604	336	4032.801696747512	0.15055220386231882	9.560718932031538	15094
BF84	67	285000	4545000	346.tif	351.847	619	11707.021521941628	0.3075167899834679	33.27300620493282	15625
BF94	82	295000	4545000	347.tif	180.78552380952382	622	12179.197250582802	0.6104437902273517	67.36821065062068	15750
CF04	82	305000	4545000	348.tif	202.681	696	20813.165668956473	0.7117955934949441	102.68910427669393	15625
CF14	78	315000	4545000	349.tif	460.606	562	12425.834814844853	0.24200969233791902	26.977117748058465	15625
BF73	85	275000	4535000	355.tif	553.0586160108548	785	27794.64341921207	0.3014459066123324	50.25623435666093	14740
BF83	78	285000	4535000	356.tif	276.682	1003	40146.155812497695	0.7241707866997883	145.09852049561846	15625
BF93	86	295000	4535000	357.tif	335.896	902	38152.21477420688	0.5815066915852752	113.58332914844802	15750
CF03	65	305000	4535000	358.tif	230.442	550	4600.719474957502	0.29434175437835663	19.964790199386435	15625
CF13	77	315000	4535000	359.tif	223.663	696	27246.385145216944	0.7380075285948093	121.81905827914889	14455
BF72	68	275000	4525000	362.tif	866.1262809496532	1196	70164.47036655608	0.3058281157726569	81.00951548269052	15711
BF82	71	285000	4525000	363.tif	164.80095268339156	801	19611.019320738676	0.849748	118.99821573492063	15745
BF92	72	295000	4525000	364.tif	252.42906815020862	778	31651.921534707242	0.7047915298983435	125.38936884983737	15818
CF02	70	305000	4525000	365.tif	189.71190586368743	658	14596.750395726163	0.6368446486235175	76.94166757364337	15127
BF71	84	275000	4515000	368.tif	698.996	1154	94918.36557355453	0.4407583761424991	135.7924737638966	15625
BF81	60	285000	4515000	369.tif	117.01769171384457	499	4032.7882734850864	0.542689	34.46306463937846	15544
BF91	64	295000	4515000	370.tif	62.04747374396821	343	3953.7962699641816	1.0134049930628284	63.72211520293427	14092
BF70	73	275000	4505000	375.tif	362.3733772652389	766	21556.38819325261	0.4051648063314717	59.48667740421347	15175
BF80	55	285000	4505000	376.tif	162.574	338	3474.517313261649	0.36257339654081505	21.371902047741244	15625
